# Supplementary material for: Remote stereoselective deconjugation of α,β-unsaturated esters by simple amidation reactions
Source: Chem Sci. 2015 May 25;6(8):4923–8. doi: 10.1039/c5sc01118c (PMC5664367; doi:10.1039/c5sc01118c)
Supplement: Supplementary file 2 [file SC-006-C5SC01118C-s002.cif]

# Electronic Supplementary Material (ESI) for Chemical Science.
# This journal is © The Royal Society of Chemistry 2015

####################################################################### 
# 
# This file contains crystal structure data downloaded from the 
# Cambridge Structural Database (CSD) hosted by the Cambridge 
# Crystallographic Data Centre (CCDC).
# 
# Full information about CCDC data access policies and citation 
# guidelines are available at http://www.ccdc.cam.ac.uk/access/V1 
# 
# Audit and citation data items may have been added by the CCDC. 
# Please retain this information to preserve the provenance of 
# this file and to allow appropriate attribution of the data. 
# 
#######################################################################

data_macrocycle_8a
_database_code_depnum_ccdc_archive 'CCDC 1034974'
_audit_update_record             
;
2014-11-19 deposited with the CCDC.
2015-05-22 downloaded from the CCDC.
;
_audit_creation_date             2013-12-16
_audit_creation_method           
;
Olex2 1.2-beta
(compiled 2013.11.15 svn.r2834 for OlexSys, GUI svn.r4720)
;
_shelxl_version_number           2013-4
_chemical_name_common            ?
_chemical_name_systematic        
;
 ?
;
_chemical_formula_moiety         'C H2 Cl2, C34 H34 F12 N2 O6'
_chemical_formula_sum            'C35 H36 Cl2 F12 N2 O6'
_chemical_formula_weight         879.56
_chemical_melting_point          ?
_chemical_oxdiff_formula         'C35 H36 Cl2 F12 N2 O6'
loop_
_atom_type_symbol
_atom_type_description
_atom_type_scat_dispersion_real
_atom_type_scat_dispersion_imag
_atom_type_scat_source
C C 0.0181 0.0091 'International Tables Vol C Tables 4.2.6.8 and 6.1.1.4'
H H 0.0000 0.0000 'International Tables Vol C Tables 4.2.6.8 and 6.1.1.4'
Cl Cl 0.3639 0.7018 'International Tables Vol C Tables 4.2.6.8 and 6.1.1.4'
F F 0.0727 0.0534 'International Tables Vol C Tables 4.2.6.8 and 6.1.1.4'
N N 0.0311 0.0180 'International Tables Vol C Tables 4.2.6.8 and 6.1.1.4'
O O 0.0492 0.0322 'International Tables Vol C Tables 4.2.6.8 and 6.1.1.4'

_shelx_space_group_comment       
;
The symmetry employed for this shelxl refinement is uniquely defined
by the following loop, which should always be used as a source of
symmetry information in preference to the above space-group names.
They are only intended as comments.
;
_space_group_crystal_system      monoclinic
_space_group_IT_number           15
_space_group_name_H-M_alt        'C 1 2/c 1'
_space_group_name_Hall           '-C 2yc'
loop_
_space_group_symop_operation_xyz
'x, y, z'
'-x, y, -z+1/2'
'x+1/2, y+1/2, z'
'-x+1/2, y+1/2, -z+1/2'
'-x, -y, -z'
'x, -y, z-1/2'
'-x+1/2, -y+1/2, -z'
'x+1/2, -y+1/2, z-1/2'

_cell_length_a                   29.3901(7)
_cell_length_b                   13.5696(4)
_cell_length_c                   21.1866(6)
_cell_angle_alpha                90
_cell_angle_beta                 105.652(3)
_cell_angle_gamma                90
_cell_volume                     8136.2(4)
_cell_formula_units_Z            8
_cell_measurement_reflns_used    7984
_cell_measurement_temperature    180.1(5)
_cell_measurement_theta_max      72.5460
_cell_measurement_theta_min      3.9550
_shelx_estimated_absorpt_T_max   ?
_shelx_estimated_absorpt_T_min   ?
_exptl_absorpt_coefficient_mu    2.340
_exptl_absorpt_correction_T_max  0.873
_exptl_absorpt_correction_T_min  0.761
_exptl_absorpt_correction_type   analytical
_exptl_absorpt_process_details   
;
CrysAlisPro, Agilent Technologies,
Version 1.171.36.32 (release 02-08-2013 CrysAlis171 .NET)
(compiled Aug  2 2013,16:46:58)
Analytical numeric absorption correction using a multifaceted crystal
			model based on expressions derived by R.C. Clark & J.S. Reid.
(Clark, R. C. & Reid, J. S. (1995). Acta Cryst. A51, 887-897)
;
_exptl_crystal_colour            colourless
_exptl_crystal_colour_primary    colourless
_exptl_crystal_density_diffrn    1.436
_exptl_crystal_density_meas      ?
_exptl_crystal_density_method    ?
_exptl_crystal_description       block
_exptl_crystal_F_000             3600
_exptl_crystal_size_max          0.4301
_exptl_crystal_size_mid          0.1925
_exptl_crystal_size_min          0.1469
_exptl_special_details           
;
 ?
;
_exptl_transmission_factor_max   ?
_exptl_transmission_factor_min   ?
_diffrn_reflns_av_R_equivalents  0.0308
_diffrn_reflns_av_unetI/netI     0.0303
_diffrn_reflns_Laue_measured_fraction_full 0.995
_diffrn_reflns_Laue_measured_fraction_max 0.970
_diffrn_reflns_limit_h_max       36
_diffrn_reflns_limit_h_min       -35
_diffrn_reflns_limit_k_max       11
_diffrn_reflns_limit_k_min       -16
_diffrn_reflns_limit_l_max       13
_diffrn_reflns_limit_l_min       -25
_diffrn_reflns_number            15971
_diffrn_reflns_point_group_measured_fraction_full 0.995
_diffrn_reflns_point_group_measured_fraction_max 0.970
_diffrn_reflns_theta_full        67.750
_diffrn_reflns_theta_max         72.571
_diffrn_reflns_theta_min         3.123
_diffrn_ambient_temperature      180.1(5)
_diffrn_detector_area_resol_mean 10.4679
_diffrn_measured_fraction_theta_full 0.995
_diffrn_measured_fraction_theta_max 0.970
_diffrn_measurement_device_type  'SuperNova, Dual, Cu at zero, Atlas'
_diffrn_measurement_method       '\w scans'
_diffrn_orient_matrix_UB_11      0.0397855000
_diffrn_orient_matrix_UB_12      -0.0515961000
_diffrn_orient_matrix_UB_13      -0.0221090000
_diffrn_orient_matrix_UB_21      -0.0230967000
_diffrn_orient_matrix_UB_22      -0.1007036000
_diffrn_orient_matrix_UB_23      0.0045891000
_diffrn_orient_matrix_UB_31      -0.0290734000
_diffrn_orient_matrix_UB_32      0.0093713000
_diffrn_orient_matrix_UB_33      -0.0720824000
_diffrn_radiation_monochromator  mirror
_diffrn_radiation_type           CuK\a
_diffrn_radiation_wavelength     1.5418
_diffrn_source                   'SuperNova (Cu) X-ray Source'
_reflns_Friedel_coverage         0.000
_reflns_Friedel_fraction_full    .
_reflns_Friedel_fraction_max     .
_reflns_number_gt                6433
_reflns_number_total             7836
_reflns_odcompleteness_completeness 99.53
_reflns_odcompleteness_iscentric 1
_reflns_odcompleteness_theta     66.49
_reflns_special_details          
;
 Reflections were merged by SHELXL according to the crystal
 class for the calculation of statistics and refinement.
 
 _reflns_Friedel_fraction is defined as the number of unique
 Friedel pairs measured divided by the number that would be
 possible theoretically, ignoring centric projections and
 systematic absences.
;
_reflns_threshold_expression     'I > 2\s(I)'
_computing_cell_refinement       
;
CrysAlisPro, Agilent Technologies,
Version 1.171.36.32 (release 02-08-2013 CrysAlis171 .NET)
(compiled Aug  2 2013,16:46:58)
;
_computing_data_collection       
;
CrysAlisPro, Agilent Technologies,
Version 1.171.36.32 (release 02-08-2013 CrysAlis171 .NET)
(compiled Aug  2 2013,16:46:58)
;
_computing_data_reduction        
;
CrysAlisPro, Agilent Technologies,
Version 1.171.36.32 (release 02-08-2013 CrysAlis171 .NET)
(compiled Aug  2 2013,16:46:58)
;
_computing_molecular_graphics    'Olex2 (Dolomanov et al., 2009)'
_computing_publication_material  'Olex2 (Dolomanov et al., 2009)'
_computing_structure_refinement  'ShelXL (Sheldrick, 2008)'
_computing_structure_solution    'ShelXS (Sheldrick, 2008)'
_refine_diff_density_max         1.522
_refine_diff_density_min         -0.984
_refine_diff_density_rms         0.083
_refine_ls_extinction_coef       .
_refine_ls_extinction_method     none
_refine_ls_goodness_of_fit_ref   1.092
_refine_ls_hydrogen_treatment    constr
_refine_ls_matrix_type           full
_refine_ls_number_parameters     598
_refine_ls_number_reflns         7836
_refine_ls_number_restraints     171
_refine_ls_R_factor_all          0.0968
_refine_ls_R_factor_gt           0.0848
_refine_ls_restrained_S_all      1.158
_refine_ls_shift/su_max          0.015
_refine_ls_shift/su_mean         0.001
_refine_ls_structure_factor_coef Fsqd
_refine_ls_weighting_details     
'w=1/[\s^2^(Fo^2^)+(0.1727P)^2^+10.4489P] where P=(Fo^2^+2Fc^2^)/3'
_refine_ls_weighting_scheme      calc
_refine_ls_wR_factor_gt          0.2596
_refine_ls_wR_factor_ref         0.2851
_refine_special_details          
;

Three disordered CF3 groups were refined as two components each. Geometrical
restrains on CF and F-F distances were applied, as well as restrains on anisotropic
displacement parameters:


SADI C51 F52B C51 F52A C51 F54B C51 F54A F53B C51 F53A C51
SADI 0.04 F52A F53A F53A F54A F54A F52A
SADI 0.04 F52B F53B F53B F54B F54B F52B
SADI F35B C33 F35A C33 F34B C33 F34A C33 F36A C33 F36B C33
SADI 0.04 F34A F35A F35A F36A F36A F34A
SADI 0.04 F34B F35B F35B F36B F36B F34B
SADI F50B C47 F50A C47 F49B C47 F49A C47 F48A C47 F48B C47
SADI 0.04 F48A F49A F49A F50A F50A F48A
SADI 0.04 F48B F49B F49B F50B F50B F48B
RIGU C51 F53A F53B F54A F54B F52B F52A
RIGU F35B F34B F36B C33 F36A F35A F34A
RIGU F48B F50B C47 F50A F48A F49B F49A


There is still a small peak present close to the Ch2Cl2 molecule that may be due
to a small disorder in the solvent model.
Inclusion of this disorder in the model did not improve it significantly, so that this disorder
was not included in the final model. This peak may also due to the absorption correction, even
if an analytical correction based on the crystal shape was used.


;
_olex2_refinement_description    
;
1. Fixed Uiso
 At 1.2 times of:
  All C(H) groups, All C(H,H) groups, All N(H) groups
2. Restrained distances
 C51-F52B \\sim C51-F52A \\sim C51-F54B \\sim C51-F54A \\sim F53B-C51 \\sim
F53A-C51
 with sigma of 0.02
 F52A-F53A \\sim F53A-F54A \\sim F54A-F52A
 with sigma of 0.04
 F52B-F53B \\sim F53B-F54B \\sim F54B-F52B
 with sigma of 0.04
 F35B-C33 \\sim F35A-C33 \\sim F34B-C33 \\sim F34A-C33 \\sim F36A-C33 \\sim
F36B-C33
 with sigma of 0.02
 F34A-F35A \\sim F35A-F36A \\sim F36A-F34A
 with sigma of 0.04
 F34B-F35B \\sim F35B-F36B \\sim F36B-F34B
 with sigma of 0.04
 F50B-C47 \\sim F50A-C47 \\sim F49B-C47 \\sim F49A-C47 \\sim F48A-C47 \\sim
F48B-C47
 with sigma of 0.02
 F48A-F49A \\sim F49A-F50A \\sim F50A-F48A
 with sigma of 0.04
 F48B-F49B \\sim F49B-F50B \\sim F50B-F48B
 with sigma of 0.04
3. Rigid body (RIGU) restrains
 C51, F53A, F53B, F54A, F54B, F52B, F52A
 with sigma for 1-2 distances of 0.004 and sigma for 1-3 distances of 0.004
 F35B, F34B, F36B, C33, F36A, F35A, F34A
 with sigma for 1-2 distances of 0.004 and sigma for 1-3 distances of 0.004
 F48B, F50B, C47, F50A, F48A, F49B, F49A
 with sigma for 1-2 distances of 0.004 and sigma for 1-3 distances of 0.004
4. Others
 Sof(F52A)=Sof(F53A)=Sof(F54A)=1-FVAR(1)
 Sof(F52B)=Sof(F53B)=Sof(F54B)=FVAR(1)
 Sof(F48B)=Sof(F49B)=Sof(F50B)=1-FVAR(2)
 Sof(F48A)=Sof(F49A)=Sof(F50A)=FVAR(2)
 Sof(F34B)=Sof(F35B)=Sof(F36B)=1-FVAR(3)
 Sof(F34A)=Sof(F35A)=Sof(F36A)=FVAR(3)
5.a Ternary CH refined with riding coordinates:
 C1(H1), C11(H11)
5.b Secondary CH2 refined with riding coordinates:
 C100(H10C,H10D), C3(H3A,H3B), C4(H4A,H4B), C5(H5A,H5B), C6(H6A,H6B), C7(H7A,
 H7B), C13(H13A,H13B), C14(H14A,H14B), C15(H15A,H15B), C16(H16A,H16B), C17(H17A,
 H17B)
5.c Aromatic/amide H refined with riding coordinates:
 C28(H28), C30(H30), C32(H32), C42(H42), C44(H44), C46(H46), N23(H23), N26(H26)
5.d X=CH2 refined with riding coordinates:
 C10(H10A,H10B), C20(H20A,H20B)
;
_atom_sites_solution_hydrogens   geom
_atom_sites_solution_primary     direct
_atom_sites_solution_secondary   ?
loop_
_atom_site_label
_atom_site_type_symbol
_atom_site_fract_x
_atom_site_fract_y
_atom_site_fract_z
_atom_site_U_iso_or_equiv
_atom_site_adp_type
_atom_site_occupancy
_atom_site_site_symmetry_order
_atom_site_calc_flag
_atom_site_refinement_flags_posn
_atom_site_refinement_flags_adp
_atom_site_refinement_flags_occupancy
_atom_site_disorder_assembly
_atom_site_disorder_group
C100 C 0.8392(2) 0.3112(5) -0.1264(3) 0.0984(16) Uani 1 1 d . . . A 2
H10C H 0.8119 0.2867 -0.1119 0.118 Uiso 1 1 calc R . . A 2
H10D H 0.8571 0.2530 -0.1348 0.118 Uiso 1 1 calc R . . A 2
Cl1 Cl 0.87521(9) 0.37929(16) -0.06372(11) 0.1618(11) Uani 1 1 d . . . A 2
Cl2 Cl 0.81795(12) 0.3753(2) -0.19968(14) 0.1818(13) Uani 1 1 d . . . A 2
C1 C 0.78090(10) 0.3722(3) 0.09433(15) 0.0508(7) Uani 1 1 d . . . . .
H1 H 0.7602 0.4030 0.0538 0.061 Uiso 1 1 calc R . . . .
C3 C 0.82540(14) 0.5156(3) 0.0861(2) 0.0700(10) Uani 1 1 d . . . . .
H3A H 0.8075 0.5557 0.1102 0.084 Uiso 1 1 calc R . . . .
H3B H 0.8094 0.5207 0.0386 0.084 Uiso 1 1 calc R . . . .
C4 C 0.87503(15) 0.5538(3) 0.0995(2) 0.0686(10) Uani 1 1 d . . . . .
H4A H 0.8745 0.6152 0.0741 0.082 Uiso 1 1 calc R . . . .
H4B H 0.8941 0.5049 0.0831 0.082 Uiso 1 1 calc R . . . .
C5 C 0.89917(16) 0.5747(3) 0.1702(2) 0.0689(10) Uani 1 1 d . . . . .
H5A H 0.8782 0.6172 0.1880 0.083 Uiso 1 1 calc R . . . .
H5B H 0.9283 0.6126 0.1724 0.083 Uiso 1 1 calc R . . . .
C6 C 0.91228(13) 0.4852(2) 0.21420(17) 0.0567(8) Uani 1 1 d . . . . .
H6A H 0.8832 0.4521 0.2182 0.068 Uiso 1 1 calc R . . . .
H6B H 0.9300 0.4379 0.1943 0.068 Uiso 1 1 calc R . . . .
C7 C 0.94199(12) 0.5144(2) 0.28123(17) 0.0547(7) Uani 1 1 d . . . . .
H7A H 0.9702 0.5512 0.2774 0.066 Uiso 1 1 calc R . . . .
H7B H 0.9236 0.5575 0.3028 0.066 Uiso 1 1 calc R . . . .
C9 C 0.98295(10) 0.4393(2) 0.38171(15) 0.0465(6) Uani 1 1 d . . . . .
C10 C 1.00119(13) 0.5206(3) 0.41130(18) 0.0605(8) Uani 1 1 d . . . . .
H10A H 0.9961 0.5815 0.3884 0.073 Uiso 1 1 calc R . . . .
H10B H 1.0195 0.5186 0.4557 0.073 Uiso 1 1 calc R . . . .
C11 C 0.99025(10) 0.3396(2) 0.41440(14) 0.0468(6) Uani 1 1 d . . . . .
H11 H 1.0051 0.3492 0.4624 0.056 Uiso 1 1 calc R . . . .
C13 C 0.91619(11) 0.3290(3) 0.44133(14) 0.0515(7) Uani 1 1 d . . . . .
H13A H 0.9160 0.4018 0.4380 0.062 Uiso 1 1 calc R . . . .
H13B H 0.9273 0.3108 0.4882 0.062 Uiso 1 1 calc R . . . .
C14 C 0.86721(12) 0.2889(3) 0.41184(15) 0.0528(7) Uani 1 1 d . . . . .
H14A H 0.8476 0.3019 0.4423 0.063 Uiso 1 1 calc R . . . .
H14B H 0.8692 0.2165 0.4072 0.063 Uiso 1 1 calc R . . . .
C15 C 0.84288(11) 0.3330(3) 0.34520(15) 0.0521(7) Uani 1 1 d . . . . .
H15A H 0.8404 0.4053 0.3498 0.063 Uiso 1 1 calc R . . . .
H15B H 0.8625 0.3204 0.3147 0.063 Uiso 1 1 calc R . . . .
C16 C 0.79372(12) 0.2907(3) 0.31625(16) 0.0594(8) Uani 1 1 d . . . . .
H16A H 0.7969 0.2230 0.3005 0.071 Uiso 1 1 calc R . . . .
H16B H 0.7774 0.2860 0.3514 0.071 Uiso 1 1 calc R . . . .
C17 C 0.76328(11) 0.3498(3) 0.26034(16) 0.0600(9) Uani 1 1 d . . . . .
H17A H 0.7305 0.3243 0.2487 0.072 Uiso 1 1 calc R . . . .
H17B H 0.7626 0.4197 0.2735 0.072 Uiso 1 1 calc R . . . .
C19 C 0.75849(10) 0.3909(3) 0.14992(16) 0.0531(7) Uani 1 1 d . . . . .
C20 C 0.72081(13) 0.4465(4) 0.1429(2) 0.0745(11) Uani 1 1 d . . . . .
H20A H 0.7076 0.4560 0.1788 0.089 Uiso 1 1 calc R . . . .
H20B H 0.7068 0.4772 0.1020 0.089 Uiso 1 1 calc R . . . .
C21 C 0.78418(10) 0.2627(3) 0.08139(13) 0.0471(7) Uani 1 1 d . . . . .
C24 C 1.02300(10) 0.2761(2) 0.38643(13) 0.0435(6) Uani 1 1 d . . . . .
C27 C 0.83646(9) 0.1392(2) 0.05425(13) 0.0447(6) Uani 1 1 d . . . . .
C28 C 0.81350(11) 0.0541(3) 0.06568(15) 0.0511(7) Uani 1 1 d . . . . .
H28 H 0.7890 0.0581 0.0870 0.061 Uiso 1 1 calc R . . . .
C29 C 0.82653(12) -0.0366(3) 0.04589(17) 0.0562(8) Uani 1 1 d . . . . .
C30 C 0.86192(12) -0.0452(3) 0.01435(17) 0.0592(8) Uani 1 1 d . . . . .
H30 H 0.8706 -0.1077 0.0010 0.071 Uiso 1 1 calc R . . . .
C31 C 0.88433(10) 0.0399(3) 0.00288(15) 0.0530(8) Uani 1 1 d . . . . .
C32 C 0.87221(10) 0.1313(3) 0.02214(14) 0.0473(7) Uani 1 1 d . . . . .
H32 H 0.8881 0.1887 0.0136 0.057 Uiso 1 1 calc R . . . .
C33 C 0.80208(15) -0.1272(3) 0.0598(2) 0.0791(11) Uani 1 1 d . . . . .
C37 C 0.92145(12) 0.0363(3) -0.03394(19) 0.0668(10) Uani 1 1 d . . . . .
C41 C 1.02734(10) 0.1113(2) 0.33918(13) 0.0444(6) Uani 1 1 d . . . . .
C42 C 1.01490(11) 0.0169(2) 0.35138(15) 0.0505(7) Uani 1 1 d . . . . .
H42 H 0.9901 0.0065 0.3716 0.061 Uiso 1 1 calc R . . . .
C43 C 1.03841(13) -0.0633(3) 0.33435(19) 0.0609(8) Uani 1 1 d . . . . .
C44 C 1.07451(13) -0.0474(3) 0.30397(18) 0.0646(9) Uani 1 1 d . . . . .
H44 H 1.0910 -0.1015 0.2923 0.078 Uiso 1 1 calc R . . . .
C45 C 1.08588(11) 0.0473(3) 0.29120(15) 0.0549(8) Uani 1 1 d . . . . .
C46 C 1.06302(10) 0.1281(3) 0.30836(14) 0.0485(7) Uani 1 1 d . . . . .
H46 H 1.0714 0.1932 0.2994 0.058 Uiso 1 1 calc R . . . .
C47 C 1.12287(13) 0.0653(3) 0.25572(17) 0.0698(10) Uani 1 1 d . . . . .
C51 C 1.02615(18) -0.1640(3) 0.3516(3) 0.0868(12) Uani 1 1 d . . . . .
F34A F 0.75595(18) -0.1192(7) 0.0518(4) 0.097(2) Uani 0.583(11) 1 d . . P B 1
F34B F 0.7690(5) -0.1094(10) 0.0851(9) 0.130(5) Uani 0.417(11) 1 d . . P B 2
F35A F 0.8089(4) -0.2099(5) 0.0311(6) 0.128(4) Uani 0.583(11) 1 d . . P B 1
F35B F 0.7800(4) -0.1638(8) -0.0014(5) 0.116(3) Uani 0.417(11) 1 d . . P B 2
F36A F 0.8156(3) -0.1525(6) 0.1250(3) 0.107(3) Uani 0.583(11) 1 d . . P B 1
F36B F 0.8311(4) -0.1920(7) 0.0850(9) 0.139(5) Uani 0.417(11) 1 d . . P B 2
F38 F 0.95893(8) 0.0899(2) -0.00527(13) 0.0863(8) Uani 1 1 d . . . . .
F39 F 0.90554(10) 0.0729(3) -0.09502(12) 0.1022(11) Uani 1 1 d . . . . .
F40 F 0.93645(11) -0.0534(2) -0.0412(2) 0.1087(11) Uani 1 1 d . . . . .
F48A F 1.1476(6) 0.1493(12) 0.2781(11) 0.083(3) Uani 0.45(4) 1 d . . P C 1
F48B F 1.1575(5) 0.1207(17) 0.2870(7) 0.097(4) Uani 0.55(4) 1 d . . P C 2
F49A F 1.1069(9) 0.0812(19) 0.1925(5) 0.082(4) Uani 0.45(4) 1 d . . P C 1
F49B F 1.1030(6) 0.1052(13) 0.1970(5) 0.072(3) Uani 0.55(4) 1 d . . P C 2
F50A F 1.1558(6) -0.0036(13) 0.2665(13) 0.099(4) Uani 0.45(4) 1 d . . P C 1
F50B F 1.1414(8) -0.0206(9) 0.2415(10) 0.101(4) Uani 0.55(4) 1 d . . P C 2
F52A F 0.9793(2) -0.1784(5) 0.3330(4) 0.104(2) Uani 0.637(12) 1 d . . P D 1
F52B F 0.9899(6) -0.1754(9) 0.3749(11) 0.141(6) Uani 0.363(12) 1 d . . P D 2
F53A F 1.0360(4) -0.1747(6) 0.4158(3) 0.142(4) Uani 0.637(12) 1 d . . P D 1
F53B F 1.0625(4) -0.2119(6) 0.3905(6) 0.104(4) Uani 0.363(12) 1 d . . P D 2
F54A F 1.0433(4) -0.2345(5) 0.3231(6) 0.153(4) Uani 0.637(12) 1 d . . P D 1
F54B F 1.0152(6) -0.2242(7) 0.2994(5) 0.115(4) Uani 0.363(12) 1 d . . P D 2
N23 N 0.82646(8) 0.2329(2) 0.07420(11) 0.0459(6) Uani 1 1 d . . . . .
H23 H 0.8496 0.2762 0.0828 0.055 Uiso 1 1 calc R . . . .
N26 N 1.00304(8) 0.18956(19) 0.35938(12) 0.0464(6) Uani 1 1 d . . . . .
H26 H 0.9725 0.1821 0.3542 0.056 Uiso 1 1 calc R . . . .
O2 O 0.82638(7) 0.41537(17) 0.10638(11) 0.0495(5) Uani 1 1 d . . . . .
O8 O 0.95610(8) 0.42734(16) 0.31918(11) 0.0542(5) Uani 1 1 d . . . . .
O12 O 0.94694(7) 0.28807(16) 0.40615(10) 0.0485(5) Uani 1 1 d . . . . .
O18 O 0.78246(7) 0.34235(19) 0.20489(10) 0.0539(6) Uani 1 1 d . . . . .
O22 O 0.74966(8) 0.2092(2) 0.07413(12) 0.0611(6) Uani 1 1 d . . . . .
O25 O 1.06326(7) 0.30076(17) 0.39078(12) 0.0544(5) Uani 1 1 d . . . . .

loop_
_atom_site_aniso_label
_atom_site_aniso_U_11
_atom_site_aniso_U_22
_atom_site_aniso_U_33
_atom_site_aniso_U_23
_atom_site_aniso_U_13
_atom_site_aniso_U_12
C100 0.085(3) 0.102(4) 0.119(4) 0.004(3) 0.047(3) -0.017(3)
Cl1 0.186(2) 0.1263(15) 0.1406(16) 0.0294(12) -0.0118(14) -0.0807(15)
Cl2 0.228(3) 0.146(2) 0.1434(18) 0.0197(15) 0.0034(18) -0.0725(19)
C1 0.0373(13) 0.070(2) 0.0419(14) -0.0031(13) 0.0059(11) 0.0015(13)
C3 0.065(2) 0.061(2) 0.080(2) 0.0232(19) 0.0128(18) 0.0089(17)
C4 0.071(2) 0.065(2) 0.068(2) 0.0230(18) 0.0154(17) -0.0031(17)
C5 0.082(2) 0.052(2) 0.068(2) 0.0113(16) 0.0134(19) -0.0028(17)
C6 0.0618(18) 0.0454(16) 0.0581(18) 0.0044(14) 0.0079(15) -0.0022(14)
C7 0.0591(17) 0.0426(16) 0.0608(18) 0.0039(13) 0.0134(14) 0.0016(13)
C9 0.0450(14) 0.0478(16) 0.0459(14) -0.0051(12) 0.0111(11) 0.0061(12)
C10 0.068(2) 0.0538(18) 0.0576(18) -0.0132(15) 0.0140(15) 0.0008(15)
C11 0.0453(14) 0.0526(16) 0.0407(14) -0.0035(12) 0.0083(11) 0.0061(12)
C13 0.0540(16) 0.0647(19) 0.0387(14) 0.0001(13) 0.0177(12) 0.0148(14)
C14 0.0577(17) 0.0612(19) 0.0460(15) 0.0039(13) 0.0248(13) 0.0096(14)
C15 0.0500(16) 0.0616(19) 0.0469(15) 0.0009(13) 0.0170(12) 0.0047(13)
C16 0.0546(17) 0.082(2) 0.0485(17) -0.0051(16) 0.0252(14) -0.0013(16)
C17 0.0462(16) 0.088(2) 0.0504(17) -0.0143(16) 0.0200(13) 0.0068(16)
C19 0.0393(14) 0.068(2) 0.0500(16) -0.0091(14) 0.0080(12) 0.0036(13)
C20 0.0514(18) 0.105(3) 0.063(2) -0.009(2) 0.0093(16) 0.022(2)
C21 0.0390(13) 0.0661(19) 0.0351(13) -0.0060(12) 0.0081(10) -0.0046(12)
C24 0.0434(14) 0.0448(15) 0.0381(13) 0.0017(11) 0.0038(10) 0.0087(11)
C27 0.0361(13) 0.0625(18) 0.0327(12) -0.0091(12) 0.0045(10) -0.0056(12)
C28 0.0446(14) 0.0636(19) 0.0439(15) -0.0053(13) 0.0103(12) -0.0094(13)
C29 0.0530(17) 0.0579(19) 0.0543(17) -0.0109(14) 0.0089(13) -0.0099(14)
C30 0.0533(17) 0.063(2) 0.0575(18) -0.0195(16) 0.0083(14) -0.0029(15)
C31 0.0391(14) 0.075(2) 0.0421(15) -0.0171(14) 0.0062(11) -0.0033(14)
C32 0.0363(13) 0.0675(19) 0.0366(13) -0.0088(12) 0.0070(10) -0.0087(12)
C33 0.076(2) 0.060(2) 0.102(3) -0.010(2) 0.025(2) -0.0179(18)
C37 0.0503(17) 0.094(3) 0.0572(19) -0.0263(19) 0.0167(14) -0.0023(17)
C41 0.0393(13) 0.0553(17) 0.0363(12) -0.0033(11) 0.0064(10) 0.0099(12)
C42 0.0500(15) 0.0551(18) 0.0479(16) -0.0015(13) 0.0159(12) 0.0105(13)
C43 0.0629(19) 0.058(2) 0.0629(19) 0.0009(16) 0.0183(16) 0.0172(15)
C44 0.0616(19) 0.074(2) 0.0587(19) -0.0056(17) 0.0174(15) 0.0269(17)
C45 0.0470(16) 0.078(2) 0.0392(14) -0.0050(14) 0.0113(12) 0.0139(15)
C46 0.0423(14) 0.067(2) 0.0348(13) -0.0018(12) 0.0073(11) 0.0064(13)
C47 0.0556(18) 0.109(3) 0.0489(17) -0.0063(17) 0.0209(14) 0.0145(18)
C51 0.104(3) 0.057(2) 0.106(3) 0.013(2) 0.038(2) 0.022(2)
F34A 0.060(2) 0.090(4) 0.133(6) 0.028(4) 0.013(3) -0.025(2)
F34B 0.152(9) 0.085(6) 0.187(12) 0.002(8) 0.104(9) -0.027(7)
F35A 0.172(8) 0.060(3) 0.185(8) -0.038(4) 0.107(7) -0.035(4)
F35B 0.116(6) 0.074(5) 0.149(6) -0.014(4) 0.021(5) -0.056(5)
F36A 0.120(5) 0.096(4) 0.096(3) 0.027(3) 0.011(3) -0.048(4)
F36B 0.126(6) 0.062(5) 0.208(12) 0.030(6) 0.010(7) -0.009(4)
F38 0.0534(12) 0.133(2) 0.0794(15) -0.0336(15) 0.0293(11) -0.0216(13)
F39 0.0794(16) 0.179(3) 0.0560(13) -0.0103(16) 0.0311(12) 0.0088(18)
F40 0.0950(19) 0.101(2) 0.153(3) -0.030(2) 0.072(2) 0.0086(16)
F48A 0.060(6) 0.126(6) 0.070(7) -0.022(5) 0.033(4) -0.011(4)
F48B 0.056(4) 0.185(9) 0.053(3) -0.009(5) 0.018(3) -0.012(6)
F49A 0.084(7) 0.123(9) 0.044(3) -0.022(4) 0.028(3) 0.004(6)
F49B 0.071(3) 0.104(6) 0.047(3) 0.007(4) 0.027(3) 0.016(4)
F50A 0.068(5) 0.131(6) 0.114(10) 0.006(6) 0.050(5) 0.031(5)
F50B 0.102(8) 0.120(5) 0.103(7) 0.012(4) 0.065(6) 0.046(5)
F52A 0.122(4) 0.071(3) 0.118(5) 0.011(3) 0.032(3) -0.013(3)
F52B 0.165(9) 0.069(6) 0.226(14) 0.023(9) 0.118(10) 0.017(7)
F53A 0.199(8) 0.096(5) 0.117(4) 0.054(3) 0.016(4) -0.014(5)
F53B 0.141(7) 0.054(4) 0.108(7) 0.023(4) 0.016(5) 0.017(4)
F54A 0.186(8) 0.067(3) 0.235(10) 0.003(5) 0.109(8) 0.047(5)
F54B 0.162(10) 0.050(5) 0.120(6) 0.014(4) 0.018(5) 0.009(5)
N23 0.0362(11) 0.0600(15) 0.0413(12) -0.0078(11) 0.0101(9) -0.0078(10)
N26 0.0397(11) 0.0522(14) 0.0471(13) -0.0065(10) 0.0111(10) 0.0068(10)
O2 0.0412(10) 0.0547(12) 0.0500(11) 0.0008(9) 0.0078(8) 0.0007(9)
O8 0.0621(13) 0.0453(12) 0.0476(11) 0.0013(9) 0.0020(9) 0.0013(9)
O12 0.0500(11) 0.0482(11) 0.0507(11) -0.0036(9) 0.0196(9) 0.0070(9)
O18 0.0464(11) 0.0733(15) 0.0432(11) -0.0047(10) 0.0142(9) 0.0115(10)
O22 0.0419(11) 0.0774(16) 0.0659(14) -0.0172(12) 0.0178(10) -0.0114(10)
O25 0.0412(11) 0.0548(13) 0.0650(13) -0.0009(10) 0.0101(9) 0.0053(9)

_geom_special_details            
;
 All esds (except the esd in the dihedral angle between two l.s. planes)
 are estimated using the full covariance matrix.  The cell esds are taken
 into account individually in the estimation of esds in distances, angles
 and torsion angles; correlations between esds in cell parameters are only
 used when they are defined by crystal symmetry.  An approximate (isotropic)
 treatment of cell esds is used for estimating esds involving l.s. planes.
;
loop_
_geom_bond_atom_site_label_1
_geom_bond_atom_site_label_2
_geom_bond_distance
_geom_bond_site_symmetry_2
_geom_bond_publ_flag
C100 H10C 0.9900 . ?
C100 H10D 0.9900 . ?
C100 Cl1 1.727(6) . ?
C100 Cl2 1.742(7) . ?
C1 H1 1.0000 . ?
C1 C19 1.518(4) . ?
C1 C21 1.519(5) . ?
C1 O2 1.418(4) . ?
C3 H3A 0.9900 . ?
C3 H3B 0.9900 . ?
C3 C4 1.501(6) . ?
C3 O2 1.425(4) . ?
C4 H4A 0.9900 . ?
C4 H4B 0.9900 . ?
C4 C5 1.501(6) . ?
C5 H5A 0.9900 . ?
C5 H5B 0.9900 . ?
C5 C6 1.516(5) . ?
C6 H6A 0.9900 . ?
C6 H6B 0.9900 . ?
C6 C7 1.506(5) . ?
C7 H7A 0.9900 . ?
C7 H7B 0.9900 . ?
C7 O8 1.426(4) . ?
C9 C10 1.310(5) . ?
C9 C11 1.508(4) . ?
C9 O8 1.356(4) . ?
C10 H10A 0.9500 . ?
C10 H10B 0.9500 . ?
C11 H11 1.0000 . ?
C11 C24 1.526(4) . ?
C11 O12 1.421(4) . ?
C13 H13A 0.9900 . ?
C13 H13B 0.9900 . ?
C13 C14 1.508(5) . ?
C13 O12 1.430(3) . ?
C14 H14A 0.9900 . ?
C14 H14B 0.9900 . ?
C14 C15 1.523(4) . ?
C15 H15A 0.9900 . ?
C15 H15B 0.9900 . ?
C15 C16 1.522(5) . ?
C16 H16A 0.9900 . ?
C16 H16B 0.9900 . ?
C16 C17 1.509(5) . ?
C17 H17A 0.9900 . ?
C17 H17B 0.9900 . ?
C17 O18 1.437(4) . ?
C19 C20 1.315(5) . ?
C19 O18 1.358(4) . ?
C20 H20A 0.9500 . ?
C20 H20B 0.9500 . ?
C21 N23 1.354(4) . ?
C21 O22 1.223(4) . ?
C24 N26 1.367(4) . ?
C24 O25 1.209(4) . ?
C27 C28 1.391(5) . ?
C27 C32 1.401(4) . ?
C27 N23 1.395(4) . ?
C28 H28 0.9500 . ?
C28 C29 1.388(5) . ?
C29 C30 1.385(5) . ?
C29 C33 1.493(5) . ?
C30 H30 0.9500 . ?
C30 C31 1.383(5) . ?
C31 C32 1.383(5) . ?
C31 C37 1.504(4) . ?
C32 H32 0.9500 . ?
C33 F34A 1.325(7) . ?
C33 F34B 1.254(10) . ?
C33 F35A 1.317(7) . ?
C33 F35B 1.377(9) . ?
C33 F36A 1.374(7) . ?
C33 F36B 1.240(9) . ?
C37 F38 1.323(4) . ?
C37 F39 1.346(5) . ?
C37 F40 1.318(5) . ?
C41 C42 1.375(5) . ?
C41 C46 1.396(4) . ?
C41 N26 1.410(4) . ?
C42 H42 0.9500 . ?
C42 C43 1.388(5) . ?
C43 C44 1.398(5) . ?
C43 C51 1.484(6) . ?
C44 H44 0.9500 . ?
C44 C45 1.372(6) . ?
C45 C46 1.385(5) . ?
C45 C47 1.499(5) . ?
C46 H46 0.9500 . ?
C47 F48A 1.366(10) . ?
C47 F48B 1.294(10) . ?
C47 F49A 1.312(11) . ?
C47 F49B 1.337(8) . ?
C47 F50A 1.322(9) . ?
C47 F50B 1.356(8) . ?
C51 F52A 1.340(7) . ?
C51 F52B 1.299(10) . ?
C51 F53A 1.320(8) . ?
C51 F53B 1.329(9) . ?
C51 F54A 1.303(7) . ?
C51 F54B 1.342(10) . ?
N23 H23 0.8800 . ?
N26 H26 0.8800 . ?

loop_
_geom_angle_atom_site_label_1
_geom_angle_atom_site_label_2
_geom_angle_atom_site_label_3
_geom_angle
_geom_angle_site_symmetry_1
_geom_angle_site_symmetry_3
_geom_angle_publ_flag
H10C C100 H10D 107.6 . . ?
Cl1 C100 H10C 108.6 . . ?
Cl1 C100 H10D 108.6 . . ?
Cl1 C100 Cl2 114.6(3) . . ?
Cl2 C100 H10C 108.6 . . ?
Cl2 C100 H10D 108.6 . . ?
C19 C1 H1 107.9 . . ?
C19 C1 C21 111.4(3) . . ?
C21 C1 H1 107.9 . . ?
O2 C1 H1 107.9 . . ?
O2 C1 C19 112.2(3) . . ?
O2 C1 C21 109.5(2) . . ?
H3A C3 H3B 108.2 . . ?
C4 C3 H3A 109.8 . . ?
C4 C3 H3B 109.8 . . ?
O2 C3 H3A 109.8 . . ?
O2 C3 H3B 109.8 . . ?
O2 C3 C4 109.4(3) . . ?
C3 C4 H4A 108.4 . . ?
C3 C4 H4B 108.4 . . ?
C3 C4 C5 115.3(4) . . ?
H4A C4 H4B 107.5 . . ?
C5 C4 H4A 108.4 . . ?
C5 C4 H4B 108.4 . . ?
C4 C5 H5A 108.3 . . ?
C4 C5 H5B 108.3 . . ?
C4 C5 C6 115.8(3) . . ?
H5A C5 H5B 107.4 . . ?
C6 C5 H5A 108.3 . . ?
C6 C5 H5B 108.3 . . ?
C5 C6 H6A 109.5 . . ?
C5 C6 H6B 109.5 . . ?
H6A C6 H6B 108.1 . . ?
C7 C6 C5 110.8(3) . . ?
C7 C6 H6A 109.5 . . ?
C7 C6 H6B 109.5 . . ?
C6 C7 H7A 110.0 . . ?
C6 C7 H7B 110.0 . . ?
H7A C7 H7B 108.3 . . ?
O8 C7 C6 108.7(3) . . ?
O8 C7 H7A 110.0 . . ?
O8 C7 H7B 110.0 . . ?
C10 C9 C11 123.1(3) . . ?
C10 C9 O8 128.5(3) . . ?
O8 C9 C11 108.4(2) . . ?
C9 C10 H10A 120.0 . . ?
C9 C10 H10B 120.0 . . ?
H10A C10 H10B 120.0 . . ?
C9 C11 H11 108.6 . . ?
C9 C11 C24 110.8(2) . . ?
C24 C11 H11 108.6 . . ?
O12 C11 C9 111.9(2) . . ?
O12 C11 H11 108.6 . . ?
O12 C11 C24 108.2(2) . . ?
H13A C13 H13B 108.4 . . ?
C14 C13 H13A 110.1 . . ?
C14 C13 H13B 110.1 . . ?
O12 C13 H13A 110.1 . . ?
O12 C13 H13B 110.1 . . ?
O12 C13 C14 108.1(3) . . ?
C13 C14 H14A 108.9 . . ?
C13 C14 H14B 108.9 . . ?
C13 C14 C15 113.5(3) . . ?
H14A C14 H14B 107.7 . . ?
C15 C14 H14A 108.9 . . ?
C15 C14 H14B 108.9 . . ?
C14 C15 H15A 109.1 . . ?
C14 C15 H15B 109.1 . . ?
H15A C15 H15B 107.8 . . ?
C16 C15 C14 112.5(3) . . ?
C16 C15 H15A 109.1 . . ?
C16 C15 H15B 109.1 . . ?
C15 C16 H16A 108.7 . . ?
C15 C16 H16B 108.7 . . ?
H16A C16 H16B 107.6 . . ?
C17 C16 C15 114.4(3) . . ?
C17 C16 H16A 108.7 . . ?
C17 C16 H16B 108.7 . . ?
C16 C17 H17A 109.9 . . ?
C16 C17 H17B 109.9 . . ?
H17A C17 H17B 108.3 . . ?
O18 C17 C16 108.9(3) . . ?
O18 C17 H17A 109.9 . . ?
O18 C17 H17B 109.9 . . ?
C20 C19 C1 122.5(3) . . ?
C20 C19 O18 127.0(3) . . ?
O18 C19 C1 110.6(3) . . ?
C19 C20 H20A 120.0 . . ?
C19 C20 H20B 120.0 . . ?
H20A C20 H20B 120.0 . . ?
N23 C21 C1 114.7(3) . . ?
O22 C21 C1 120.8(3) . . ?
O22 C21 N23 124.3(3) . . ?
N26 C24 C11 113.8(3) . . ?
O25 C24 C11 121.4(3) . . ?
O25 C24 N26 124.7(3) . . ?
C28 C27 C32 118.9(3) . . ?
C28 C27 N23 123.5(3) . . ?
N23 C27 C32 117.6(3) . . ?
C27 C28 H28 120.1 . . ?
C29 C28 C27 119.8(3) . . ?
C29 C28 H28 120.1 . . ?
C28 C29 C33 119.0(3) . . ?
C30 C29 C28 121.7(3) . . ?
C30 C29 C33 119.4(3) . . ?
C29 C30 H30 121.0 . . ?
C31 C30 C29 118.0(3) . . ?
C31 C30 H30 121.0 . . ?
C30 C31 C37 120.7(3) . . ?
C32 C31 C30 121.7(3) . . ?
C32 C31 C37 117.6(3) . . ?
C27 C32 H32 120.1 . . ?
C31 C32 C27 119.9(3) . . ?
C31 C32 H32 120.1 . . ?
F34A C33 C29 115.9(5) . . ?
F34A C33 F36A 99.1(5) . . ?
F34B C33 C29 113.3(7) . . ?
F34B C33 F35B 104.5(9) . . ?
F35A C33 C29 118.0(5) . . ?
F35A C33 F34A 106.8(6) . . ?
F35A C33 F36A 102.3(6) . . ?
F35B C33 C29 103.9(5) . . ?
F36A C33 C29 112.3(4) . . ?
F36B C33 C29 110.9(6) . . ?
F36B C33 F34B 118.3(10) . . ?
F36B C33 F35B 104.1(8) . . ?
F38 C37 C31 112.0(3) . . ?
F38 C37 F39 105.6(4) . . ?
F39 C37 C31 112.0(3) . . ?
F40 C37 C31 113.8(4) . . ?
F40 C37 F38 107.4(3) . . ?
F40 C37 F39 105.6(3) . . ?
C42 C41 C46 120.8(3) . . ?
C42 C41 N26 117.6(3) . . ?
C46 C41 N26 121.6(3) . . ?
C41 C42 H42 119.8 . . ?
C41 C42 C43 120.3(3) . . ?
C43 C42 H42 119.8 . . ?
C42 C43 C44 119.4(4) . . ?
C42 C43 C51 119.2(4) . . ?
C44 C43 C51 121.4(3) . . ?
C43 C44 H44 120.3 . . ?
C45 C44 C43 119.4(3) . . ?
C45 C44 H44 120.3 . . ?
C44 C45 C46 121.9(3) . . ?
C44 C45 C47 120.0(3) . . ?
C46 C45 C47 118.1(4) . . ?
C41 C46 H46 120.9 . . ?
C45 C46 C41 118.2(3) . . ?
C45 C46 H46 120.9 . . ?
F48A C47 C45 110.6(9) . . ?
F48B C47 C45 114.5(9) . . ?
F48B C47 F49B 109.1(11) . . ?
F48B C47 F50B 107.8(8) . . ?
F49A C47 C45 115.5(12) . . ?
F49A C47 F48A 103.2(13) . . ?
F49A C47 F50A 109.7(10) . . ?
F49B C47 C45 109.7(9) . . ?
F49B C47 F50B 104.1(8) . . ?
F50A C47 C45 113.3(8) . . ?
F50A C47 F48A 103.5(9) . . ?
F50B C47 C45 111.1(7) . . ?
F52A C51 C43 111.1(4) . . ?
F52B C51 C43 118.8(6) . . ?
F52B C51 F53B 108.2(10) . . ?
F52B C51 F54B 101.6(10) . . ?
F53A C51 C43 110.8(5) . . ?
F53A C51 F52A 102.1(6) . . ?
F53B C51 C43 113.2(6) . . ?
F53B C51 F54B 100.8(7) . . ?
F54A C51 C43 114.3(6) . . ?
F54A C51 F52A 104.5(7) . . ?
F54A C51 F53A 113.1(7) . . ?
F54B C51 C43 112.2(6) . . ?
C21 N23 C27 125.5(3) . . ?
C21 N23 H23 117.2 . . ?
C27 N23 H23 117.2 . . ?
C24 N26 C41 125.4(2) . . ?
C24 N26 H26 117.3 . . ?
C41 N26 H26 117.3 . . ?
C1 O2 C3 113.5(3) . . ?
C9 O8 C7 117.1(3) . . ?
C11 O12 C13 114.5(2) . . ?
C19 O18 C17 116.1(2) . . ?

loop_
_geom_torsion_atom_site_label_1
_geom_torsion_atom_site_label_2
_geom_torsion_atom_site_label_3
_geom_torsion_atom_site_label_4
_geom_torsion
_geom_torsion_site_symmetry_1
_geom_torsion_site_symmetry_2
_geom_torsion_site_symmetry_3
_geom_torsion_site_symmetry_4
_geom_torsion_publ_flag
C1 C19 O18 C17 -176.9(3) . . . . ?
C1 C21 N23 C27 -171.8(3) . . . . ?
C3 C4 C5 C6 70.4(5) . . . . ?
C4 C3 O2 C1 -178.8(3) . . . . ?
C4 C5 C6 C7 172.2(3) . . . . ?
C5 C6 C7 O8 -176.0(3) . . . . ?
C6 C7 O8 C9 -179.4(3) . . . . ?
C9 C11 C24 N26 -121.1(3) . . . . ?
C9 C11 C24 O25 61.3(4) . . . . ?
C9 C11 O12 C13 -69.5(3) . . . . ?
C10 C9 C11 C24 -108.5(3) . . . . ?
C10 C9 C11 O12 130.7(3) . . . . ?
C10 C9 O8 C7 -5.9(5) . . . . ?
C11 C9 O8 C7 175.2(3) . . . . ?
C11 C24 N26 C41 -169.9(3) . . . . ?
C13 C14 C15 C16 179.5(3) . . . . ?
C14 C13 O12 C11 162.1(2) . . . . ?
C14 C15 C16 C17 164.3(3) . . . . ?
C15 C16 C17 O18 68.4(4) . . . . ?
C16 C17 O18 C19 179.1(3) . . . . ?
C19 C1 C21 N23 -134.1(3) . . . . ?
C19 C1 C21 O22 50.4(4) . . . . ?
C19 C1 O2 C3 -86.4(4) . . . . ?
C20 C19 O18 C17 2.7(5) . . . . ?
C21 C1 C19 C20 -123.9(4) . . . . ?
C21 C1 C19 O18 55.7(3) . . . . ?
C21 C1 O2 C3 149.3(3) . . . . ?
C24 C11 O12 C13 168.2(2) . . . . ?
C27 C28 C29 C30 -0.4(5) . . . . ?
C27 C28 C29 C33 178.8(3) . . . . ?
C28 C27 C32 C31 -0.5(4) . . . . ?
C28 C27 N23 C21 -28.8(4) . . . . ?
C28 C29 C30 C31 0.0(5) . . . . ?
C28 C29 C33 F34A 40.0(7) . . . . ?
C28 C29 C33 F34B 4.6(11) . . . . ?
C28 C29 C33 F35A 168.5(8) . . . . ?
C28 C29 C33 F35B 117.4(7) . . . . ?
C28 C29 C33 F36A -72.9(6) . . . . ?
C28 C29 C33 F36B -131.3(10) . . . . ?
C29 C30 C31 C32 0.1(5) . . . . ?
C29 C30 C31 C37 -177.1(3) . . . . ?
C30 C29 C33 F34A -140.8(6) . . . . ?
C30 C29 C33 F34B -176.2(10) . . . . ?
C30 C29 C33 F35A -12.3(9) . . . . ?
C30 C29 C33 F35B -63.4(7) . . . . ?
C30 C29 C33 F36A 106.3(6) . . . . ?
C30 C29 C33 F36B 47.9(11) . . . . ?
C30 C31 C32 C27 0.1(5) . . . . ?
C30 C31 C37 F38 -135.0(4) . . . . ?
C30 C31 C37 F39 106.5(4) . . . . ?
C30 C31 C37 F40 -13.0(5) . . . . ?
C32 C27 C28 C29 0.6(4) . . . . ?
C32 C27 N23 C21 152.4(3) . . . . ?
C32 C31 C37 F38 47.7(5) . . . . ?
C32 C31 C37 F39 -70.8(4) . . . . ?
C32 C31 C37 F40 169.6(3) . . . . ?
C33 C29 C30 C31 -179.2(3) . . . . ?
C37 C31 C32 C27 177.4(3) . . . . ?
C41 C42 C43 C44 -0.7(5) . . . . ?
C41 C42 C43 C51 176.4(4) . . . . ?
C42 C41 C46 C45 -0.8(4) . . . . ?
C42 C41 N26 C24 140.6(3) . . . . ?
C42 C43 C44 C45 -0.3(6) . . . . ?
C42 C43 C51 F52A 49.6(7) . . . . ?
C42 C43 C51 F52B 8.4(14) . . . . ?
C42 C43 C51 F53A -63.2(8) . . . . ?
C42 C43 C51 F53B -120.2(8) . . . . ?
C42 C43 C51 F54A 167.6(8) . . . . ?
C42 C43 C51 F54B 126.6(9) . . . . ?
C43 C44 C45 C46 0.9(5) . . . . ?
C43 C44 C45 C47 -177.0(3) . . . . ?
C44 C43 C51 F52A -133.3(5) . . . . ?
C44 C43 C51 F52B -174.5(13) . . . . ?
C44 C43 C51 F53A 113.9(7) . . . . ?
C44 C43 C51 F53B 57.0(9) . . . . ?
C44 C43 C51 F54A -15.3(9) . . . . ?
C44 C43 C51 F54B -56.3(10) . . . . ?
C44 C45 C46 C41 -0.3(5) . . . . ?
C44 C45 C47 F48A -145.9(11) . . . . ?
C44 C45 C47 F48B -123.5(12) . . . . ?
C44 C45 C47 F49A 97.4(13) . . . . ?
C44 C45 C47 F49B 113.5(10) . . . . ?
C44 C45 C47 F50A -30.2(14) . . . . ?
C44 C45 C47 F50B -1.1(12) . . . . ?
C46 C41 C42 C43 1.3(5) . . . . ?
C46 C41 N26 C24 -38.9(4) . . . . ?
C46 C45 C47 F48A 36.1(11) . . . . ?
C46 C45 C47 F48B 58.5(13) . . . . ?
C46 C45 C47 F49A -80.6(13) . . . . ?
C46 C45 C47 F49B -64.5(10) . . . . ?
C46 C45 C47 F50A 151.8(13) . . . . ?
C46 C45 C47 F50B -179.1(11) . . . . ?
C47 C45 C46 C41 177.6(3) . . . . ?
C51 C43 C44 C45 -177.5(4) . . . . ?
N23 C27 C28 C29 -178.1(3) . . . . ?
N23 C27 C32 C31 178.3(3) . . . . ?
N26 C41 C42 C43 -178.2(3) . . . . ?
N26 C41 C46 C45 178.7(3) . . . . ?
O2 C1 C19 C20 113.0(4) . . . . ?
O2 C1 C19 O18 -67.4(4) . . . . ?
O2 C1 C21 N23 -9.4(3) . . . . ?
O2 C1 C21 O22 175.0(3) . . . . ?
O2 C3 C4 C5 -74.4(5) . . . . ?
O8 C9 C11 C24 70.5(3) . . . . ?
O8 C9 C11 O12 -50.3(3) . . . . ?
O12 C11 C24 N26 1.9(3) . . . . ?
O12 C11 C24 O25 -175.7(3) . . . . ?
O12 C13 C14 C15 -73.4(3) . . . . ?
O22 C21 N23 C27 3.6(5) . . . . ?
O25 C24 N26 C41 7.5(5) . . . . ?

loop_
_exptl_crystal_face_index_h
_exptl_crystal_face_index_k
_exptl_crystal_face_index_l
_exptl_crystal_face_perp_dist
_exptl_oxdiff_crystal_face_indexfrac_h
_exptl_oxdiff_crystal_face_indexfrac_k
_exptl_oxdiff_crystal_face_indexfrac_l
_exptl_oxdiff_crystal_face_x
_exptl_oxdiff_crystal_face_y
_exptl_oxdiff_crystal_face_z
-1 0 0 0.0735 -1.0023 0.0061 0.0069 -0.0403 0.0226 0.0287
1 0 0 0.0735 1.0023 -0.0061 -0.0069 0.0403 -0.0226 -0.0287
1 -1 -1 0.0772 0.9618 -1.0057 -0.9997 0.1123 0.0745 0.0347
-1 1 1 0.0772 -0.9618 1.0057 0.9997 -0.1123 -0.0745 -0.0347
1 0 1 0.1000 1.0139 -0.0067 0.9910 0.0188 -0.0182 -0.1010
-1 0 -1 0.1000 -1.0139 0.0067 -0.9910 -0.0188 0.0182 0.1010
-1 -1 1 0.1696 -1.0196 -0.9948 1.0100 -0.0116 0.1284 -0.0525
1 1 0 0.1312 1.0312 0.9941 -0.0121 -0.0100 -0.1240 -0.0198
-3 0 -1 0.0696 -3.0184 0.0189 -0.9772 -0.0995 0.0633 0.1584
-1 0 1 0.1586 -0.9907 0.0055 1.0049 -0.0619 0.0269 -0.0436
####################################################################### 
# 
# This file contains crystal structure data downloaded from the 
# Cambridge Structural Database (CSD) hosted by the Cambridge 
# Crystallographic Data Centre (CCDC).
# 
# Full information about CCDC data access policies and citation 
# guidelines are available at http://www.ccdc.cam.ac.uk/access/V1 
# 
# Audit and citation data items may have been added by the CCDC. 
# Please retain this information to preserve the provenance of 
# this file and to allow appropriate attribution of the data. 
# 
#######################################################################

data_macrocycle_4l
_database_code_depnum_ccdc_archive 'CCDC 1034976'
_audit_update_record             
;
2014-11-19 deposited with the CCDC.
2015-05-22 downloaded from the CCDC.
;
_audit_creation_date             2014-01-23
_audit_creation_method           
;
Olex2 1.2-beta
(compiled 2013.12.10 svn.r2850 for OlexSys, GUI svn.r4736)
;
_shelxl_version_number           2013-4
_chemical_name_common            ?
_chemical_name_systematic        
;
 ?
;
_chemical_formula_moiety         'C26 H32 N4 O8, H2 O, 1(C7 H8)'
_chemical_formula_sum            'C33 H42 N4 O9'
_chemical_formula_weight         638.70
_chemical_melting_point          ?
_chemical_oxdiff_formula         'Fe Co C72 N16 O20 H60 Cl4'
loop_
_atom_type_symbol
_atom_type_description
_atom_type_scat_dispersion_real
_atom_type_scat_dispersion_imag
_atom_type_scat_source
C C 0.0181 0.0091 'International Tables Vol C Tables 4.2.6.8 and 6.1.1.4'
H H 0.0000 0.0000 'International Tables Vol C Tables 4.2.6.8 and 6.1.1.4'
N N 0.0311 0.0180 'International Tables Vol C Tables 4.2.6.8 and 6.1.1.4'
O O 0.0492 0.0322 'International Tables Vol C Tables 4.2.6.8 and 6.1.1.4'

_shelx_space_group_comment       
;
The symmetry employed for this shelxl refinement is uniquely defined
by the following loop, which should always be used as a source of
symmetry information in preference to the above space-group names.
They are only intended as comments.
;
_space_group_crystal_system      monoclinic
_space_group_IT_number           14
_space_group_name_H-M_alt        'P 1 21/n 1'
_space_group_name_Hall           '-P 2yn'
loop_
_space_group_symop_operation_xyz
'x, y, z'
'-x+1/2, y+1/2, -z+1/2'
'-x, -y, -z'
'x-1/2, -y-1/2, z-1/2'

_cell_length_a                   10.43180(15)
_cell_length_b                   18.5656(3)
_cell_length_c                   17.6555(3)
_cell_angle_alpha                90
_cell_angle_beta                 90.8170(13)
_cell_angle_gamma                90
_cell_volume                     3419.05(8)
_cell_formula_units_Z            4
_cell_measurement_reflns_used    7595
_cell_measurement_temperature    180(2)
_cell_measurement_theta_max      72.4160
_cell_measurement_theta_min      3.4380
_shelx_estimated_absorpt_T_max   ?
_shelx_estimated_absorpt_T_min   ?
_exptl_absorpt_coefficient_mu    0.751
_exptl_absorpt_correction_T_max  1.00000
_exptl_absorpt_correction_T_min  0.72469
_exptl_absorpt_correction_type   multi-scan
_exptl_absorpt_process_details   
;
CrysAlisPro, Agilent Technologies,
Version 1.171.36.32 (release 02-08-2013 CrysAlis171 .NET)
(compiled Aug  2 2013,16:46:58)
Empirical absorption correction using spherical harmonics,
 implemented in SCALE3 ABSPACK scaling algorithm.
;
_exptl_crystal_colour            colourless
_exptl_crystal_colour_primary    colourless
_exptl_crystal_density_diffrn    1.241
_exptl_crystal_density_meas      ?
_exptl_crystal_density_method    ?
_exptl_crystal_F_000             1360
_exptl_crystal_size_max          0.8092
_exptl_crystal_size_mid          0.4242
_exptl_crystal_size_min          0.1313
_exptl_special_details           
;
 ?
;
_exptl_transmission_factor_max   ?
_exptl_transmission_factor_min   ?
_diffrn_reflns_av_R_equivalents  0.0162
_diffrn_reflns_av_unetI/netI     0.0201
_diffrn_reflns_Laue_measured_fraction_full 0.998
_diffrn_reflns_Laue_measured_fraction_max 0.977
_diffrn_reflns_limit_h_max       8
_diffrn_reflns_limit_h_min       -12
_diffrn_reflns_limit_k_max       22
_diffrn_reflns_limit_k_min       -15
_diffrn_reflns_limit_l_max       21
_diffrn_reflns_limit_l_min       -21
_diffrn_reflns_number            13891
_diffrn_reflns_point_group_measured_fraction_full 0.998
_diffrn_reflns_point_group_measured_fraction_max 0.977
_diffrn_reflns_theta_full        67.684
_diffrn_reflns_theta_max         72.537
_diffrn_reflns_theta_min         3.455
_diffrn_ambient_temperature      180.15
_diffrn_detector_area_resol_mean 10.4679
_diffrn_measured_fraction_theta_full 0.998
_diffrn_measured_fraction_theta_max 0.977
_diffrn_measurement_device_type  'SuperNova, Dual, Cu at zero, Atlas'
_diffrn_measurement_method       '\w scans'
_diffrn_orient_matrix_UB_11      0.1396157000
_diffrn_orient_matrix_UB_12      0.0189222000
_diffrn_orient_matrix_UB_13      -0.0191230000
_diffrn_orient_matrix_UB_21      -0.0480602000
_diffrn_orient_matrix_UB_22      0.0571509000
_diffrn_orient_matrix_UB_23      -0.0569249000
_diffrn_orient_matrix_UB_31      0.0018435000
_diffrn_orient_matrix_UB_32      0.0571036000
_diffrn_orient_matrix_UB_33      0.0633436000
_diffrn_radiation_monochromator  mirror
_diffrn_radiation_type           CuK\a
_diffrn_radiation_wavelength     1.54184
_diffrn_source                   'SuperNova (Cu) X-ray Source'
_reflns_Friedel_coverage         0.000
_reflns_Friedel_fraction_full    .
_reflns_Friedel_fraction_max     .
_reflns_number_gt                5819
_reflns_number_total             6622
_reflns_odcompleteness_completeness 99.90
_reflns_odcompleteness_iscentric 1
_reflns_odcompleteness_theta     66.49
_reflns_special_details          
;
 Reflections were merged by SHELXL according to the crystal
 class for the calculation of statistics and refinement.
 
 _reflns_Friedel_fraction is defined as the number of unique
 Friedel pairs measured divided by the number that would be
 possible theoretically, ignoring centric projections and
 systematic absences.
;
_reflns_threshold_expression     'I > 2\s(I)'
_computing_cell_refinement       
;
CrysAlisPro, Agilent Technologies,
Version 1.171.36.32 (release 02-08-2013 CrysAlis171 .NET)
(compiled Aug  2 2013,16:46:58)
;
_computing_data_collection       
;
CrysAlisPro, Agilent Technologies,
Version 1.171.36.32 (release 02-08-2013 CrysAlis171 .NET)
(compiled Aug  2 2013,16:46:58)
;
_computing_data_reduction        
;
CrysAlisPro, Agilent Technologies,
Version 1.171.36.32 (release 02-08-2013 CrysAlis171 .NET)
(compiled Aug  2 2013,16:46:58)
;
_computing_molecular_graphics    'Olex2 (Dolomanov et al., 2009)'
_computing_publication_material  'Olex2 (Dolomanov et al., 2009)'
_computing_structure_refinement  'ShelXL (Sheldrick, 2008)'
_computing_structure_solution    'olex2.solve (Bourhis et al., 2013)'
_refine_diff_density_max         0.228
_refine_diff_density_min         -0.170
_refine_diff_density_rms         0.032
_refine_ls_extinction_coef       .
_refine_ls_extinction_method     none
_refine_ls_goodness_of_fit_ref   1.106
_refine_ls_hydrogen_treatment    mixed
_refine_ls_matrix_type           full
_refine_ls_number_parameters     521
_refine_ls_number_reflns         6622
_refine_ls_number_restraints     299
_refine_ls_R_factor_all          0.0426
_refine_ls_R_factor_gt           0.0377
_refine_ls_restrained_S_all      1.108
_refine_ls_shift/su_max          0.001
_refine_ls_shift/su_mean         0.000
_refine_ls_structure_factor_coef Fsqd
_refine_ls_weighting_details     
'w=1/[\s^2^(Fo^2^)+(0.1000P)^2^] where P=(Fo^2^+2Fc^2^)/3'
_refine_ls_weighting_scheme      calc
_refine_ls_wR_factor_gt          0.1295
_refine_ls_wR_factor_ref         0.1370
_refine_special_details          
;
 

Part of the macrocycle is didordered and
was refined using 2 components O2 C3 C4 O5 C6 and O2 C3D C4D O5D C6. Geometrical restraints were applied on 1-2 and 1-3 distances: 
SADI O5 C4 O5D C4D O5 C6 O5D C6
SADI C4 C3 C4D C3D
SADI O2 C3 O2 C3D
SADI 0.04 C4 O2 O2 C4D
SADI 0.04 C3D O5D C3 O5
SADI 0.04 C4 C6 C6 C4D
as well as restraints on anisotropic displacement parameters:

RIGU C6 O5D C4D C3D O2
RIGU O2 C3 C4 O5 C6 
SIMU 0.04 0.08 1.1 O5D O5 C4 C4D C3D C3

A disordered toluene molecule is also present. It was modelled using 3 rigid bodies. 
Restraints were applied on anisotropic displacement parameters:

RIGU C2A C1A C7A C3A C6A C4D C5A
RIGU C6B C1B C2B C3 C7B C4 C5B
RIGU C6C C1C C2C C7C C3C C4C C5C

SIMU 0.04 0.08 1.1 C6B C1B C2B C3 C7B C4 C5B C6C C1C C2C C7C C3C C4C C5C C2A =
 C1A C7A C3A C6A C4D C5A

 The water molecule was refined as a rigid-body.


;
_olex2_refinement_description    
;
1. Fixed Uiso
 At 1.2 times of:
  All C(H) groups, All C(H,H) groups, All C(H,H,H,H) groups, All N(H) groups
 At 1.5 times of:
  All C(H,H,H) groups, All O(H,H) groups
2. Restrained distances
 O5-C4 \\sim O5D-C4D \\sim O5-C6 \\sim O5D-C6
 with sigma of 0.02
 C4-C3 \\sim C4D-C3D
 with sigma of 0.02
 O2-C3 \\sim O2-C3D
 with sigma of 0.02
 C4-O2 \\sim O2-C4D
 with sigma of 0.04
 C3D-O5D \\sim C3-O5
 with sigma of 0.04
 C4-C6 \\sim C6-C4D
 with sigma of 0.04
3. Uiso/Uaniso restraints and constraints
C6B \\sim C1B \\sim C2B \\sim C3 \\sim C7B \\sim C4 \\sim C5B \\sim C6C \\sim
C1C \\sim C2C \\sim C7C \\sim C3C \\sim C4C \\sim C5C \\sim C2A \\sim C1A \\sim
C7A \\sim C3A \\sim C6A \\sim C4D \\sim C5A: within 1.1A with sigma of 0.04 and
sigma for terminal atoms of 0.08
O5D \\sim O5 \\sim C4 \\sim C4D \\sim C3D \\sim C3: within 1.1A with sigma of
0.04 and sigma for terminal atoms of 0.08
4. Rigid body (RIGU) restrains
 C2A, C1A, C7A, C3A, C6A, C4D, C5A
 with sigma for 1-2 distances of 0.004 and sigma for 1-3 distances of 0.004
 C6B, C1B, C2B, C3, C7B, C4, C5B
 with sigma for 1-2 distances of 0.004 and sigma for 1-3 distances of 0.004
 C6C, C1C, C2C, C7C, C3C, C4C, C5C
 with sigma for 1-2 distances of 0.004 and sigma for 1-3 distances of 0.004
 C6, O5D, C4D, C3D, O2
 with sigma for 1-2 distances of 0.004 and sigma for 1-3 distances of 0.004
 O2, C3, C4, O5, C6
 with sigma for 1-2 distances of 0.004 and sigma for 1-3 distances of 0.004
5. Others
 Sof(H6BC)=Sof(H6BD)=1-FVAR(1)
 Sof(H6AA)=Sof(H6AB)=FVAR(1)
 Fixed Sof: O5(0.46919) C3(0.46919) H3A(0.46919) H3B(0.46919) C4(0.46919)
 H4A(0.46919) H4B(0.46919) C1B(0.37) H1BA(0.37) H1BB(0.37) H1BC(0.37) C2B(0.37)
 C3B(0.37) H3BA(0.37) C4B(0.37) H4BA(0.37) C5B(0.37) H5B(0.37) C6B(0.37)
 H6B(0.37) C7B(0.37) H7BA(0.37) C1C(0.35) H1CA(0.35) H1CB(0.35) H1CC(0.35)
 C2C(0.35) C7C(0.35) H7C(0.35) C6C(0.35) H6C(0.35) C5C(0.35) H5C(0.35)
 C4C(0.35) H4C(0.35) C3C(0.35) H3C(0.35) C4D(0.53081) H4DA(0.53081)
 H4DB(0.53081) C3D(0.53081) H3DA(0.53081) H3DB(0.53081) C1A(0.28) H1AA(0.28)
 H1AB(0.28) H1AC(0.28) C2A(0.28) C7A(0.28) H7AA(0.28) C6A(0.28) H6A(0.28)
 C5A(0.28) H5A(0.28) C4A(0.28) H4AA(0.28) C3A(0.28) H3AA(0.28) O5D(0.53081)
6.a Free rotating group:
 OW1(HW1A,HW1B), C1B(C2B,C3B,C4B,C5B,C6B,C7B), C1C(C2C,C7C,C6C,C5C,C4C,C3C,C4D,
 C3D), C1A(C2A,C7A,C6A,C5A,C4A,C3A,O5D)
6.b Ternary CH refined with riding coordinates:
 C18(H18), C9(H9)
6.c Secondary CH2 refined with riding coordinates:
 C6(H6BC,H6BD), C6(H6AA,H6AB), C15(H15A,H15B), C16(H16A,H16B), C12(H12A,H12B),
 C7(H7A,H7B), C3(H3A,H3B), C13(H13A,H13B), C4(H4A,H4B), C4D(H4DA,H4DB),
 C3D(H3DA,H3DB)
6.d Aromatic/amide H refined with riding coordinates:
 N32(H32), N23(H23), C34(H34), C38(H38), C29(H29), C28(H28), C25(H25),
 C35(H35), C37(H37), C26(H26), C3B(H3BA), C4B(H4BA), C5B(H5B), C6B(H6B),
 C7B(H7BA), C7C(H7C), C6C(H6C), C5C(H5C), C4C(H4C), C3C(H3C), C7A(H7AA),
 C6A(H6A), C5A(H5A), C4A(H4AA), C3A(H3AA)
6.e X=CH2 refined with riding coordinates:
 C19(H19A,H19B), C20(H20A,H20B)
6.f Idealised Me refined as rotating group:
 C1B(H1BA,H1BB,H1BC), C1C(H1CA,H1CB,H1CC), C1A(H1AA,H1AB,H1AC)
;
_atom_sites_solution_hydrogens   mixed
_atom_sites_solution_primary     iterative
_atom_sites_solution_secondary   ?
loop_
_atom_site_label
_atom_site_type_symbol
_atom_site_fract_x
_atom_site_fract_y
_atom_site_fract_z
_atom_site_U_iso_or_equiv
_atom_site_adp_type
_atom_site_occupancy
_atom_site_site_symmetry_order
_atom_site_calc_flag
_atom_site_refinement_flags_posn
_atom_site_refinement_flags_adp
_atom_site_refinement_flags_occupancy
_atom_site_disorder_assembly
_atom_site_disorder_group
O17 O 0.19157(7) 0.23815(4) 0.68908(4) 0.03501(19) Uani 1 1 d . . . . .
O11 O 0.16432(8) 0.22616(4) 0.98313(5) 0.0396(2) Uani 1 1 d . . . . .
O8 O -0.09135(7) 0.27020(4) 0.97848(4) 0.03572(19) Uani 1 1 d . . . . .
O2 O -0.07382(8) 0.22221(5) 0.69550(5) 0.0443(2) Uani 1 1 d . . . . .
OW1 O 0.06654(8) 0.31465(5) 0.83260(5) 0.0394(2) Uani 1 1 d . . . . .
HW1A H -0.0075 0.2958 0.8355 0.059 Uiso 1 1 d G . . . .
HW1B H 0.1227 0.2815 0.8303 0.059 Uiso 1 1 d G . . . .
O31 O 0.06967(9) 0.33244(5) 0.53649(4) 0.0443(2) Uani 1 1 d . . . . .
O22 O 0.03996(9) 0.36556(5) 1.12570(5) 0.0452(2) Uani 1 1 d . . . . .
N32 N 0.05279(9) 0.35636(5) 0.66315(5) 0.0335(2) Uani 1 1 d . . . . .
H32 H 0.0725 0.3388 0.7081 0.040 Uiso 1 1 calc R . . . .
N23 N 0.08024(9) 0.37462(5) 0.99892(5) 0.0361(2) Uani 1 1 d . . . . .
H23 H 0.0673 0.3524 0.9554 0.043 Uiso 1 1 calc R . . . .
O14 O 0.26529(8) 0.20254(7) 0.84140(5) 0.0547(3) Uani 1 1 d . . . . .
C33 C -0.00119(10) 0.42543(6) 0.66155(6) 0.0317(2) Uani 1 1 d . . . . .
C1 C -0.01253(11) 0.19505(6) 0.63448(7) 0.0387(3) Uani 1 1 d . . . . .
N36 N -0.11396(13) 0.56286(6) 0.66830(6) 0.0502(3) Uani 1 1 d . . . . .
C30 C 0.07794(10) 0.31362(6) 0.60263(6) 0.0334(2) Uani 1 1 d . . . . .
C24 C 0.14564(10) 0.44058(6) 0.99631(7) 0.0361(2) Uani 1 1 d . . . . .
C21 C 0.03502(10) 0.34164(6) 1.06144(6) 0.0343(2) Uani 1 1 d . . . . .
C18 C 0.11165(10) 0.23575(6) 0.62332(6) 0.0350(2) Uani 1 1 d . . . . .
H18 H 0.1599 0.2133 0.5808 0.042 Uiso 1 1 calc R . . . .
C34 C -0.01751(13) 0.46061(6) 0.73008(6) 0.0412(3) Uani 1 1 d . . . . .
H34 H 0.0093 0.4386 0.7762 0.049 Uiso 1 1 calc R . . . .
O5 O -0.1769(2) 0.2267(2) 0.83137(14) 0.0603(7) Uani 0.4692 1 d . . P A 2
C9 C -0.01917(11) 0.26613(6) 1.04690(6) 0.0357(2) Uani 1 1 d . . . . .
H9 H -0.0775 0.2529 1.0891 0.043 Uiso 1 1 calc R . . . .
C38 C -0.04203(12) 0.46066(7) 0.59580(6) 0.0413(3) Uani 1 1 d . . . . .
H38 H -0.0327 0.4390 0.5474 0.050 Uiso 1 1 calc R . . . .
C6 C -0.24649(11) 0.22022(7) 0.89567(7) 0.0424(3) Uani 1 1 d . . . . .
H6BC H -0.3094 0.1805 0.8910 0.051 Uiso 0.45(3) 1 calc R . P A 2
H6BD H -0.2927 0.2655 0.9068 0.051 Uiso 0.45(3) 1 calc R . P A 2
H6AA H -0.2776 0.1746 0.8730 0.051 Uiso 0.55(3) 1 calc R . P A 1
H6AB H -0.3205 0.2451 0.9184 0.051 Uiso 0.55(3) 1 calc R . P A 1
C10 C 0.08981(11) 0.21230(6) 1.04407(6) 0.0372(2) Uani 1 1 d . . . . .
C29 C 0.13993(12) 0.49319(6) 1.05210(7) 0.0418(3) Uani 1 1 d . . . . .
H29 H 0.0916 0.4857 1.0966 0.050 Uiso 1 1 calc R . . . .
C15 C 0.32934(12) 0.17826(8) 0.77678(7) 0.0470(3) Uani 1 1 d . . . . .
H15A H 0.3724 0.1318 0.7879 0.056 Uiso 1 1 calc R . . . .
H15B H 0.3956 0.2137 0.7623 0.056 Uiso 1 1 calc R . . . .
C16 C 0.23444(12) 0.16873(7) 0.71263(7) 0.0428(3) Uani 1 1 d . . . . .
H16A H 0.2754 0.1435 0.6699 0.051 Uiso 1 1 calc R . . . .
H16B H 0.1608 0.1395 0.7295 0.051 Uiso 1 1 calc R . . . .
C12 C 0.27639(12) 0.18334(7) 0.97462(7) 0.0445(3) Uani 1 1 d . . . . .
H12A H 0.2526 0.1321 0.9675 0.053 Uiso 1 1 calc R . . . .
H12B H 0.3318 0.1872 1.0204 0.053 Uiso 1 1 calc R . . . .
N27 N 0.27859(13) 0.57105(7) 0.98175(9) 0.0651(4) Uani 1 1 d . . . . .
C28 C 0.20642(13) 0.55698(7) 1.04128(9) 0.0511(3) Uani 1 1 d . . . . .
H28 H 0.1999 0.5931 1.0791 0.061 Uiso 1 1 calc R . . . .
C7 C -0.14827(12) 0.20421(7) 0.95605(7) 0.0434(3) Uani 1 1 d . . . . .
H7A H -0.1894 0.1809 0.9999 0.052 Uiso 1 1 calc R . . . .
H7B H -0.0822 0.1712 0.9362 0.052 Uiso 1 1 calc R . . . .
C25 C 0.21883(14) 0.45461(7) 0.93300(8) 0.0498(3) Uani 1 1 d . . . . .
H25 H 0.2248 0.4204 0.8932 0.060 Uiso 1 1 calc R . . . .
C3 C -0.1956(5) 0.1909(3) 0.7033(4) 0.0356(9) Uani 0.4692 1 d . . P A 2
H3A H -0.1884 0.1395 0.7175 0.043 Uiso 0.4692 1 calc R . P A 2
H3B H -0.2462 0.1949 0.6556 0.043 Uiso 0.4692 1 calc R . P A 2
C35 C -0.07333(16) 0.52823(7) 0.73027(8) 0.0498(3) Uani 1 1 d . . . . .
H35 H -0.0834 0.5515 0.7777 0.060 Uiso 1 1 calc R . . . .
C37 C -0.09674(14) 0.52842(7) 0.60319(7) 0.0487(3) Uani 1 1 d . . . . .
H37 H -0.1241 0.5521 0.5581 0.058 Uiso 1 1 calc R . . . .
C19 C -0.05317(14) 0.14336(8) 0.58871(9) 0.0551(3) Uani 1 1 d . . . . .
H19A H -0.1336 0.1210 0.5970 0.066 Uiso 1 1 calc R . . . .
H19B H -0.0019 0.1286 0.5475 0.066 Uiso 1 1 calc R . . . .
C13 C 0.34583(12) 0.21034(9) 0.90702(7) 0.0512(3) Uani 1 1 d . . . . .
H13A H 0.3687 0.2617 0.9142 0.061 Uiso 1 1 calc R . . . .
H13B H 0.4259 0.1826 0.9004 0.061 Uiso 1 1 calc R . . . .
C20 C 0.10821(16) 0.16131(8) 1.09538(8) 0.0534(3) Uani 1 1 d . . . . .
H20A H 0.1796 0.1298 1.0917 0.064 Uiso 1 1 calc R . . . .
H20B H 0.0501 0.1562 1.1360 0.064 Uiso 1 1 calc R . . . .
C26 C 0.28298(17) 0.51976(8) 0.92943(11) 0.0651(4) Uani 1 1 d . . . . .
H26 H 0.3341 0.5284 0.8863 0.078 Uiso 1 1 calc R . . . .
C4 C -0.2556(4) 0.2332(3) 0.7647(3) 0.0508(12) Uani 0.4692 1 d . . P A 2
H4A H -0.2628 0.2844 0.7497 0.061 Uiso 0.4692 1 calc R . P A 2
H4B H -0.3427 0.2146 0.7747 0.061 Uiso 0.4692 1 calc R . P A 2
C1B C 0.3566(8) 0.5128(5) 0.6176(4) 0.119(3) Uani 0.37 1 d . . P B 1
H1BA H 0.3994 0.4969 0.5715 0.178 Uiso 0.37 1 calc GR . P B 1
H1BB H 0.3631 0.5653 0.6219 0.178 Uiso 0.37 1 calc GR . P B 1
H1BC H 0.2661 0.4987 0.6152 0.178 Uiso 0.37 1 calc GR . P B 1
C2B C 0.4202(5) 0.4782(3) 0.6856(3) 0.0653(14) Uani 0.37 1 d G . P B 1
C3B C 0.3662(4) 0.4176(3) 0.7202(3) 0.064(2) Uani 0.37 1 d G . P B 1
H3BA H 0.2894 0.3975 0.6997 0.077 Uiso 0.37 1 calc R . P B 1
C4B C 0.4233(5) 0.3863(2) 0.7843(3) 0.0523(14) Uani 0.37 1 d G . P B 1
H4BA H 0.3852 0.3454 0.8070 0.063 Uiso 0.37 1 calc R . P B 1
C5B C 0.5362(6) 0.4151(3) 0.8149(3) 0.0648(15) Uani 0.37 1 d G . P B 1
H5B H 0.5752 0.3940 0.8585 0.078 Uiso 0.37 1 calc R . P B 1
C6B C 0.5914(6) 0.4753(4) 0.7809(4) 0.080(2) Uani 0.37 1 d G . P B 1
H6B H 0.6684 0.4952 0.8014 0.096 Uiso 0.37 1 calc R . P B 1
C7B C 0.5338(5) 0.5064(3) 0.7169(4) 0.075(2) Uani 0.37 1 d G . P B 1
H7BA H 0.5723 0.5473 0.6942 0.090 Uiso 0.37 1 calc R . P B 1
C1C C 0.4245(5) 0.5288(5) 0.6039(5) 0.133(4) Uani 0.35 1 d . . P C 3
H1CA H 0.3525 0.5617 0.6116 0.200 Uiso 0.35 1 calc GR . P C 3
H1CB H 0.4044 0.4963 0.5616 0.200 Uiso 0.35 1 calc GR . P C 3
H1CC H 0.5016 0.5566 0.5923 0.200 Uiso 0.35 1 calc GR . P C 3
C2C C 0.4478(4) 0.4853(3) 0.6748(4) 0.071(2) Uani 0.35 1 d G . P C 3
C7C C 0.5576(4) 0.4965(3) 0.7200(4) 0.071(3) Uani 0.35 1 d G . P C 3
H7C H 0.6172 0.5328 0.7063 0.086 Uiso 0.35 1 calc R . P C 3
C6C C 0.5809(4) 0.4551(4) 0.7847(4) 0.072(2) Uani 0.35 1 d G . P C 3
H6C H 0.6559 0.4633 0.8146 0.086 Uiso 0.35 1 calc R . P C 3
C5C C 0.4941(4) 0.4017(3) 0.8058(3) 0.0634(19) Uani 0.35 1 d G . P C 3
H5C H 0.5098 0.3734 0.8498 0.076 Uiso 0.35 1 calc R . P C 3
C4C C 0.3841(3) 0.3901(3) 0.7615(3) 0.066(2) Uani 0.35 1 d G . P C 3
H4C H 0.3245 0.3539 0.7754 0.079 Uiso 0.35 1 calc R . P C 3
C3C C 0.3614(3) 0.4316(3) 0.6967(3) 0.070(2) Uani 0.35 1 d G . P C 3
H3C H 0.2862 0.4234 0.6670 0.084 Uiso 0.35 1 calc R . P C 3
C4D C -0.2565(3) 0.26177(18) 0.7646(2) 0.0396(9) Uani 0.5308 1 d G . P A 1
H4DA H -0.2491 0.3085 0.7381 0.048 Uiso 0.5308 1 calc R . P C 1
H4DB H -0.3486 0.2527 0.7735 0.048 Uiso 0.5308 1 calc R . P C 1
C3D C -0.2068(4) 0.2051(2) 0.7162(3) 0.0374(13) Uani 0.5308 1 d G . P A 1
H3DA H -0.2608 0.2010 0.6698 0.045 Uiso 0.5308 1 calc R . P C 1
H3DB H -0.2091 0.1584 0.7432 0.045 Uiso 0.5308 1 calc R . P C 1
C1A C 0.5004(2) 0.3895(4) 0.8343(3) 0.115(4) Uani 0.28 1 d . . P D 5
H1AA H 0.5355 0.4182 0.8763 0.172 Uiso 0.28 1 calc GR . P D 5
H1AB H 0.5617 0.3518 0.8208 0.172 Uiso 0.28 1 calc GR . P D 5
H1AC H 0.4196 0.3673 0.8496 0.172 Uiso 0.28 1 calc GR . P D 5
C2A C 0.4763(2) 0.4376(2) 0.7668(3) 0.0667(15) Uani 0.28 1 d G . P D 5
C7A C 0.3604(3) 0.4341(2) 0.7258(2) 0.075(3) Uani 0.28 1 d G . P D 5
H7AA H 0.2954 0.4018 0.7415 0.090 Uiso 0.28 1 calc R . P D 5
C6A C 0.3389(4) 0.4774(3) 0.6622(3) 0.111(3) Uani 0.28 1 d G . P D 5
H6A H 0.2599 0.4743 0.6350 0.133 Uiso 0.28 1 calc R . P D 5
C5A C 0.4335(4) 0.5252(4) 0.6384(4) 0.112(4) Uani 0.28 1 d G . P D 5
H5A H 0.4192 0.5547 0.5951 0.135 Uiso 0.28 1 calc R . P D 5
C4A C 0.5493(4) 0.5295(3) 0.6788(4) 0.089(2) Uani 0.28 1 d G . P D 5
H4AA H 0.6140 0.5620 0.6631 0.106 Uiso 0.28 1 calc R . P D 5
C3A C 0.5701(3) 0.4861(3) 0.7424(3) 0.062(2) Uani 0.28 1 d G . P D 5
H3AA H 0.6492 0.4894 0.7695 0.074 Uiso 0.28 1 calc R . P D 5
O5D O -0.19094(17) 0.26630(11) 0.83569(11) 0.0363(4) Uani 0.5308 1 d G . P A 1

loop_
_atom_site_aniso_label
_atom_site_aniso_U_11
_atom_site_aniso_U_22
_atom_site_aniso_U_33
_atom_site_aniso_U_23
_atom_site_aniso_U_13
_atom_site_aniso_U_12
O17 0.0313(4) 0.0344(4) 0.0391(4) -0.0021(3) -0.0056(3) 0.0044(3)
O11 0.0393(4) 0.0379(4) 0.0417(4) 0.0090(3) -0.0004(3) 0.0053(3)
O8 0.0346(4) 0.0334(4) 0.0390(4) -0.0022(3) -0.0056(3) -0.0075(3)
O2 0.0332(4) 0.0461(5) 0.0536(5) -0.0102(4) 0.0016(3) -0.0097(3)
OW1 0.0360(4) 0.0399(4) 0.0423(4) 0.0040(3) -0.0005(3) 0.0011(3)
O31 0.0518(5) 0.0506(5) 0.0305(4) -0.0006(3) 0.0011(3) 0.0118(4)
O22 0.0572(5) 0.0419(5) 0.0364(4) -0.0060(3) -0.0049(4) -0.0080(4)
N32 0.0392(5) 0.0319(4) 0.0295(4) 0.0005(3) -0.0024(3) 0.0027(4)
N23 0.0401(5) 0.0319(5) 0.0363(5) -0.0008(4) -0.0040(4) -0.0056(4)
O14 0.0336(4) 0.0887(8) 0.0416(5) -0.0055(5) -0.0076(3) 0.0196(4)
C33 0.0310(5) 0.0288(5) 0.0351(5) 0.0003(4) -0.0017(4) -0.0032(4)
C1 0.0359(5) 0.0334(5) 0.0466(6) -0.0052(5) -0.0100(4) 0.0047(4)
N36 0.0713(7) 0.0317(5) 0.0476(6) 0.0005(4) -0.0026(5) 0.0079(5)
C30 0.0288(5) 0.0379(5) 0.0334(5) -0.0011(4) -0.0012(4) 0.0030(4)
C24 0.0313(5) 0.0298(5) 0.0469(6) 0.0048(4) -0.0065(4) -0.0005(4)
C21 0.0329(5) 0.0328(5) 0.0371(5) -0.0011(4) -0.0047(4) -0.0025(4)
C18 0.0335(5) 0.0364(5) 0.0350(5) -0.0061(4) -0.0033(4) 0.0071(4)
C34 0.0568(7) 0.0327(5) 0.0339(5) -0.0006(4) -0.0057(5) 0.0016(5)
O5 0.0285(10) 0.110(3) 0.0425(12) 0.0017(15) -0.0003(8) -0.0095(14)
C9 0.0396(6) 0.0347(5) 0.0327(5) 0.0001(4) -0.0014(4) -0.0082(4)
C38 0.0522(7) 0.0381(6) 0.0336(5) 0.0021(4) -0.0008(5) 0.0055(5)
C6 0.0326(5) 0.0514(7) 0.0433(6) -0.0084(5) 0.0020(4) -0.0131(5)
C10 0.0433(6) 0.0327(5) 0.0353(5) 0.0019(4) -0.0055(4) -0.0070(4)
C29 0.0421(6) 0.0318(5) 0.0513(6) 0.0006(5) -0.0068(5) -0.0017(4)
C15 0.0361(6) 0.0574(7) 0.0473(6) 0.0006(5) -0.0035(5) 0.0178(5)
C16 0.0442(6) 0.0385(6) 0.0455(6) -0.0008(5) -0.0047(5) 0.0115(5)
C12 0.0416(6) 0.0451(6) 0.0464(6) 0.0024(5) -0.0129(5) 0.0100(5)
N27 0.0606(7) 0.0345(6) 0.1007(11) 0.0023(6) 0.0154(7) -0.0092(5)
C28 0.0486(7) 0.0319(6) 0.0726(9) -0.0025(6) -0.0070(6) -0.0025(5)
C7 0.0442(6) 0.0357(6) 0.0503(6) -0.0077(5) -0.0050(5) -0.0096(5)
C25 0.0529(7) 0.0354(6) 0.0615(8) 0.0034(5) 0.0124(6) -0.0012(5)
C3 0.0262(15) 0.0371(17) 0.043(2) -0.0040(17) -0.0048(13) -0.0020(12)
C35 0.0738(9) 0.0341(6) 0.0413(6) -0.0052(5) -0.0023(6) 0.0056(6)
C37 0.0641(8) 0.0393(6) 0.0427(6) 0.0066(5) -0.0039(5) 0.0091(6)
C19 0.0509(7) 0.0440(7) 0.0699(9) -0.0179(6) -0.0176(6) 0.0022(6)
C13 0.0333(6) 0.0730(9) 0.0469(7) -0.0010(6) -0.0097(5) 0.0094(6)
C20 0.0688(9) 0.0434(7) 0.0479(7) 0.0121(6) -0.0036(6) -0.0022(6)
C26 0.0668(9) 0.0400(7) 0.0892(11) 0.0066(7) 0.0258(8) -0.0064(6)
C4 0.0293(16) 0.079(3) 0.0444(19) 0.001(2) -0.0015(12) -0.0089(19)
C1B 0.121(7) 0.130(8) 0.105(5) 0.025(5) -0.013(5) 0.022(6)
C2B 0.068(3) 0.061(4) 0.067(3) -0.003(2) 0.006(3) 0.017(3)
C3B 0.039(3) 0.084(5) 0.070(5) -0.020(4) -0.003(3) 0.005(3)
C4B 0.042(3) 0.053(2) 0.062(4) -0.003(2) 0.007(3) -0.010(2)
C5B 0.050(4) 0.063(4) 0.081(3) -0.017(3) -0.024(3) -0.004(3)
C6B 0.074(4) 0.049(4) 0.117(5) 0.000(3) -0.009(4) -0.015(3)
C7B 0.071(4) 0.046(4) 0.107(5) 0.003(3) -0.005(3) 0.004(3)
C1C 0.130(9) 0.109(7) 0.161(9) 0.049(7) -0.013(7) 0.008(7)
C2C 0.050(3) 0.047(3) 0.116(5) -0.002(3) 0.008(3) 0.006(2)
C7C 0.067(4) 0.044(4) 0.102(5) -0.006(3) -0.008(3) -0.009(3)
C6C 0.058(3) 0.064(5) 0.094(4) -0.009(3) -0.012(3) -0.025(3)
C5C 0.055(5) 0.063(4) 0.073(4) -0.011(3) 0.003(3) -0.006(3)
C4C 0.045(4) 0.077(4) 0.076(5) -0.015(3) 0.010(3) -0.007(3)
C3C 0.042(3) 0.074(4) 0.094(5) -0.011(3) 0.006(3) -0.004(3)
C4D 0.0292(13) 0.0485(19) 0.0409(14) -0.0035(14) -0.0053(9) -0.0013(13)
C3D 0.0291(15) 0.042(2) 0.041(2) -0.0058(15) -0.0039(12) -0.0054(13)
C1A 0.090(7) 0.111(9) 0.143(8) 0.026(7) 0.010(6) 0.003(6)
C2A 0.059(3) 0.053(3) 0.088(4) -0.026(3) 0.012(3) 0.004(3)
C7A 0.047(4) 0.088(6) 0.089(6) -0.019(4) 0.003(4) -0.009(3)
C6A 0.064(4) 0.148(8) 0.121(6) 0.024(6) -0.004(4) -0.004(5)
C5A 0.088(6) 0.108(7) 0.141(9) 0.038(7) 0.034(6) 0.029(5)
C4A 0.082(5) 0.071(5) 0.112(7) 0.014(5) -0.006(5) -0.005(4)
C3A 0.047(4) 0.048(5) 0.089(6) -0.008(4) -0.005(4) -0.009(3)
O5D 0.0308(8) 0.0434(9) 0.0346(8) -0.0042(8) -0.0001(6) -0.0095(8)

_geom_special_details            
;
 All esds (except the esd in the dihedral angle between two l.s. planes)
 are estimated using the full covariance matrix.  The cell esds are taken
 into account individually in the estimation of esds in distances, angles
 and torsion angles; correlations between esds in cell parameters are only
 used when they are defined by crystal symmetry.  An approximate (isotropic)
 treatment of cell esds is used for estimating esds involving l.s. planes.
;
loop_
_geom_bond_atom_site_label_1
_geom_bond_atom_site_label_2
_geom_bond_distance
_geom_bond_site_symmetry_2
_geom_bond_publ_flag
O17 C18 1.4204(13) . ?
O17 C16 1.4244(14) . ?
O11 C10 1.3608(14) . ?
O11 C12 1.4235(15) . ?
O8 C9 1.4164(13) . ?
O8 C7 1.4156(13) . ?
O2 C1 1.3577(15) . ?
O2 C3 1.406(4) . ?
O2 C3D 1.474(4) . ?
OW1 HW1A 0.8502 . ?
OW1 HW1B 0.8502 . ?
O31 C30 1.2206(14) . ?
O22 C21 1.2188(14) . ?
N32 H32 0.8800 . ?
N32 C33 1.4006(14) . ?
N32 C30 1.3596(14) . ?
N23 H23 0.8800 . ?
N23 C24 1.4029(14) . ?
N23 C21 1.3531(15) . ?
O14 C15 1.4047(16) . ?
O14 C13 1.4287(15) . ?
C33 C34 1.3876(15) . ?
C33 C38 1.3938(15) . ?
C1 C18 1.5149(16) . ?
C1 C19 1.3206(18) . ?
N36 C35 1.3331(18) . ?
N36 C37 1.3298(18) . ?
C30 C18 1.5309(15) . ?
C24 C29 1.3890(17) . ?
C24 C25 1.3874(18) . ?
C21 C9 1.5318(14) . ?
C18 H18 1.0000 . ?
C34 H34 0.9500 . ?
C34 C35 1.3838(17) . ?
O5 C6 1.362(3) . ?
O5 C4 1.430(5) . ?
C9 H9 1.0000 . ?
C9 C10 1.5151(17) . ?
C38 H38 0.9500 . ?
C38 C37 1.3884(18) . ?
C6 H6BC 0.9900 . ?
C6 H6BD 0.9900 . ?
C6 H6AA 0.9900 . ?
C6 H6AB 0.9900 . ?
C6 C7 1.4978(17) . ?
C6 O5D 1.485(2) . ?
C10 C20 1.3223(18) . ?
C29 H29 0.9500 . ?
C29 C28 1.3871(17) . ?
C15 H15A 0.9900 . ?
C15 H15B 0.9900 . ?
C15 C16 1.5040(17) . ?
C16 H16A 0.9900 . ?
C16 H16B 0.9900 . ?
C12 H12A 0.9900 . ?
C12 H12B 0.9900 . ?
C12 C13 1.4918(19) . ?
N27 C28 1.327(2) . ?
N27 C26 1.328(2) . ?
C28 H28 0.9500 . ?
C7 H7A 0.9900 . ?
C7 H7B 0.9900 . ?
C25 H25 0.9500 . ?
C25 C26 1.3842(19) . ?
C3 H3A 0.9900 . ?
C3 H3B 0.9900 . ?
C3 C4 1.484(6) . ?
C35 H35 0.9500 . ?
C37 H37 0.9500 . ?
C19 H19A 0.9500 . ?
C19 H19B 0.9500 . ?
C13 H13A 0.9900 . ?
C13 H13B 0.9900 . ?
C20 H20A 0.9500 . ?
C20 H20B 0.9500 . ?
C26 H26 0.9500 . ?
C4 H4A 0.9900 . ?
C4 H4B 0.9900 . ?
C1B H1BA 0.9800 . ?
C1B H1BB 0.9800 . ?
C1B H1BC 0.9800 . ?
C1B C2B 1.5073 . ?
C2B C3B 1.4018 . ?
C2B C7B 1.4021 . ?
C3B H3BA 0.9500 . ?
C3B C4B 1.3974 . ?
C4B H4BA 0.9500 . ?
C4B C5B 1.3957 . ?
C5B H5B 0.9500 . ?
C5B C6B 1.3967 . ?
C6B H6B 0.9500 . ?
C6B C7B 1.3970 . ?
C7B H7BA 0.9500 . ?
C1C H1CA 0.9800 . ?
C1C H1CB 0.9800 . ?
C1C H1CC 0.9800 . ?
C1C C2C 1.5066 . ?
C2C C7C 1.4019 . ?
C2C C3C 1.4021 . ?
C7C H7C 0.9500 . ?
C7C C6C 1.3964 . ?
C6C H6C 0.9500 . ?
C6C C5C 1.3968 . ?
C5C H5C 0.9500 . ?
C5C C4C 1.3965 . ?
C4C H4C 0.9500 . ?
C4C C3C 1.3968 . ?
C3C H3C 0.9500 . ?
C4D H4DA 0.9900 . ?
C4D H4DB 0.9900 . ?
C4D C3D 1.4564 . ?
C4D O5D 1.423(4) . ?
C3D H3DA 0.9900 . ?
C3D H3DB 0.9900 . ?
C1A H1AA 0.9800 . ?
C1A H1AB 0.9800 . ?
C1A H1AC 0.9800 . ?
C1A C2A 1.5069 . ?
C2A C7A 1.4021 . ?
C2A C3A 1.4026 . ?
C7A H7AA 0.9500 . ?
C7A C6A 1.3968 . ?
C6A H6A 0.9500 . ?
C6A C5A 1.3960 . ?
C5A H5A 0.9500 . ?
C5A C4A 1.3963 . ?
C4A H4AA 0.9500 . ?
C4A C3A 1.3957 . ?
C3A H3AA 0.9500 . ?

loop_
_geom_angle_atom_site_label_1
_geom_angle_atom_site_label_2
_geom_angle_atom_site_label_3
_geom_angle
_geom_angle_site_symmetry_1
_geom_angle_site_symmetry_3
_geom_angle_publ_flag
C18 O17 C16 112.85(9) . . ?
C10 O11 C12 117.20(9) . . ?
C7 O8 C9 114.09(9) . . ?
C1 O2 C3 111.2(3) . . ?
C1 O2 C3D 124.87(17) . . ?
HW1A OW1 HW1B 109.5 . . ?
C33 N32 H32 116.5 . . ?
C30 N32 H32 116.5 . . ?
C30 N32 C33 126.90(9) . . ?
C24 N23 H23 116.7 . . ?
C21 N23 H23 116.7 . . ?
C21 N23 C24 126.67(10) . . ?
C15 O14 C13 114.21(9) . . ?
C34 C33 N32 117.88(10) . . ?
C34 C33 C38 117.74(10) . . ?
C38 C33 N32 124.37(10) . . ?
O2 C1 C18 109.34(9) . . ?
C19 C1 O2 127.21(13) . . ?
C19 C1 C18 123.40(12) . . ?
C37 N36 C35 115.62(11) . . ?
O31 C30 N32 124.96(11) . . ?
O31 C30 C18 120.76(10) . . ?
N32 C30 C18 114.19(9) . . ?
C29 C24 N23 124.38(11) . . ?
C25 C24 N23 117.63(11) . . ?
C25 C24 C29 117.97(11) . . ?
O22 C21 N23 125.73(10) . . ?
O22 C21 C9 120.01(10) . . ?
N23 C21 C9 114.18(9) . . ?
O17 C18 C1 113.73(9) . . ?
O17 C18 C30 107.19(8) . . ?
O17 C18 H18 109.3 . . ?
C1 C18 C30 107.95(9) . . ?
C1 C18 H18 109.3 . . ?
C30 C18 H18 109.3 . . ?
C33 C34 H34 120.5 . . ?
C35 C34 C33 119.08(11) . . ?
C35 C34 H34 120.5 . . ?
C6 O5 C4 112.7(3) . . ?
O8 C9 C21 106.53(9) . . ?
O8 C9 H9 109.1 . . ?
O8 C9 C10 113.39(9) . . ?
C21 C9 H9 109.1 . . ?
C10 C9 C21 109.51(9) . . ?
C10 C9 H9 109.1 . . ?
C33 C38 H38 121.0 . . ?
C37 C38 C33 117.91(11) . . ?
C37 C38 H38 121.0 . . ?
O5 C6 H6BC 110.9 . . ?
O5 C6 H6BD 110.9 . . ?
O5 C6 C7 104.09(14) . . ?
H6BC C6 H6BD 109.0 . . ?
H6AA C6 H6AB 108.1 . . ?
C7 C6 H6BC 110.9 . . ?
C7 C6 H6BD 110.9 . . ?
C7 C6 H6AA 109.5 . . ?
C7 C6 H6AB 109.5 . . ?
O5D C6 H6AA 109.5 . . ?
O5D C6 H6AB 109.5 . . ?
O5D C6 C7 110.60(11) . . ?
O11 C10 C9 109.80(9) . . ?
C20 C10 O11 126.73(13) . . ?
C20 C10 C9 123.45(12) . . ?
C24 C29 H29 120.8 . . ?
C28 C29 C24 118.43(12) . . ?
C28 C29 H29 120.8 . . ?
O14 C15 H15A 109.8 . . ?
O14 C15 H15B 109.8 . . ?
O14 C15 C16 109.50(9) . . ?
H15A C15 H15B 108.2 . . ?
C16 C15 H15A 109.8 . . ?
C16 C15 H15B 109.8 . . ?
O17 C16 C15 108.30(10) . . ?
O17 C16 H16A 110.0 . . ?
O17 C16 H16B 110.0 . . ?
C15 C16 H16A 110.0 . . ?
C15 C16 H16B 110.0 . . ?
H16A C16 H16B 108.4 . . ?
O11 C12 H12A 110.1 . . ?
O11 C12 H12B 110.1 . . ?
O11 C12 C13 107.80(10) . . ?
H12A C12 H12B 108.5 . . ?
C13 C12 H12A 110.1 . . ?
C13 C12 H12B 110.1 . . ?
C28 N27 C26 115.80(12) . . ?
C29 C28 H28 117.7 . . ?
N27 C28 C29 124.57(14) . . ?
N27 C28 H28 117.7 . . ?
O8 C7 C6 107.90(10) . . ?
O8 C7 H7A 110.1 . . ?
O8 C7 H7B 110.1 . . ?
C6 C7 H7A 110.1 . . ?
C6 C7 H7B 110.1 . . ?
H7A C7 H7B 108.4 . . ?
C24 C25 H25 120.9 . . ?
C26 C25 C24 118.21(14) . . ?
C26 C25 H25 120.9 . . ?
O2 C3 H3A 110.9 . . ?
O2 C3 H3B 110.9 . . ?
O2 C3 C4 104.1(4) . . ?
H3A C3 H3B 108.9 . . ?
C4 C3 H3A 110.9 . . ?
C4 C3 H3B 110.9 . . ?
N36 C35 C34 124.36(12) . . ?
N36 C35 H35 117.8 . . ?
C34 C35 H35 117.8 . . ?
N36 C37 C38 125.28(12) . . ?
N36 C37 H37 117.4 . . ?
C38 C37 H37 117.4 . . ?
C1 C19 H19A 120.0 . . ?
C1 C19 H19B 120.0 . . ?
H19A C19 H19B 120.0 . . ?
O14 C13 C12 109.15(11) . . ?
O14 C13 H13A 109.8 . . ?
O14 C13 H13B 109.8 . . ?
C12 C13 H13A 109.8 . . ?
C12 C13 H13B 109.8 . . ?
H13A C13 H13B 108.3 . . ?
C10 C20 H20A 120.0 . . ?
C10 C20 H20B 120.0 . . ?
H20A C20 H20B 120.0 . . ?
N27 C26 C25 125.00(14) . . ?
N27 C26 H26 117.5 . . ?
C25 C26 H26 117.5 . . ?
O5 C4 C3 108.3(4) . . ?
O5 C4 H4A 110.0 . . ?
O5 C4 H4B 110.0 . . ?
C3 C4 H4A 110.0 . . ?
C3 C4 H4B 110.0 . . ?
H4A C4 H4B 108.4 . . ?
H1BA C1B H1BB 109.5 . . ?
H1BA C1B H1BC 109.5 . . ?
H1BB C1B H1BC 109.5 . . ?
C2B C1B H1BA 109.5 . . ?
C2B C1B H1BB 109.5 . . ?
C2B C1B H1BC 109.5 . . ?
C3B C2B C1B 120.9 . . ?
C3B C2B C7B 118.1 . . ?
C7B C2B C1B 121.0 . . ?
C2B C3B H3BA 119.5 . . ?
C4B C3B C2B 121.1 . . ?
C4B C3B H3BA 119.5 . . ?
C3B C4B H4BA 119.9 . . ?
C5B C4B C3B 120.1 . . ?
C5B C4B H4BA 119.9 . . ?
C4B C5B H5B 120.3 . . ?
C4B C5B C6B 119.4 . . ?
C6B C5B H5B 120.3 . . ?
C5B C6B H6B 119.9 . . ?
C5B C6B C7B 120.2 . . ?
C7B C6B H6B 119.9 . . ?
C2B C7B H7BA 119.5 . . ?
C6B C7B C2B 121.1 . . ?
C6B C7B H7BA 119.5 . . ?
H1CA C1C H1CB 109.5 . . ?
H1CA C1C H1CC 109.5 . . ?
H1CB C1C H1CC 109.5 . . ?
C2C C1C H1CA 109.5 . . ?
C2C C1C H1CB 109.5 . . ?
C2C C1C H1CC 109.5 . . ?
C7C C2C C1C 121.0 . . ?
C7C C2C C3C 118.1 . . ?
C3C C2C C1C 120.9 . . ?
C2C C7C H7C 119.5 . . ?
C6C C7C C2C 121.1 . . ?
C6C C7C H7C 119.5 . . ?
C7C C6C H6C 119.9 . . ?
C7C C6C C5C 120.2 . . ?
C5C C6C H6C 119.9 . . ?
C6C C5C H5C 120.3 . . ?
C4C C5C C6C 119.4 . . ?
C4C C5C H5C 120.3 . . ?
C5C C4C H4C 119.9 . . ?
C5C C4C C3C 120.1 . . ?
C3C C4C H4C 119.9 . . ?
C2C C3C H3C 119.4 . . ?
C4C C3C C2C 121.1 . . ?
C4C C3C H3C 119.4 . . ?
H4DA C4D H4DB 107.8 . . ?
C3D C4D H4DA 109.0 . . ?
C3D C4D H4DB 109.0 . . ?
O5D C4D H4DA 109.0 . . ?
O5D C4D H4DB 109.0 . . ?
O5D C4D C3D 113.0(2) . . ?
O2 C3D H3DA 109.8 . . ?
O2 C3D H3DB 109.8 . . ?
C4D C3D O2 109.50(13) . . ?
C4D C3D H3DA 109.8 . . ?
C4D C3D H3DB 109.8 . . ?
H3DA C3D H3DB 108.2 . . ?
H1AA C1A H1AB 109.5 . . ?
H1AA C1A H1AC 109.5 . . ?
H1AB C1A H1AC 109.5 . . ?
C2A C1A H1AA 109.5 . . ?
C2A C1A H1AB 109.5 . . ?
C2A C1A H1AC 109.5 . . ?
C7A C2A C1A 120.9 . . ?
C7A C2A C3A 118.1 . . ?
C3A C2A C1A 121.0 . . ?
C2A C7A H7AA 119.5 . . ?
C6A C7A C2A 121.1 . . ?
C6A C7A H7AA 119.5 . . ?
C7A C6A H6A 119.9 . . ?
C5A C6A C7A 120.1 . . ?
C5A C6A H6A 119.9 . . ?
C6A C5A H5A 120.3 . . ?
C6A C5A C4A 119.5 . . ?
C4A C5A H5A 120.3 . . ?
C5A C4A H4AA 119.9 . . ?
C3A C4A C5A 120.1 . . ?
C3A C4A H4AA 119.9 . . ?
C2A C3A H3AA 119.4 . . ?
C4A C3A C2A 121.1 . . ?
C4A C3A H3AA 119.4 . . ?
C4D O5D C6 114.02(18) . . ?

loop_
_geom_torsion_atom_site_label_1
_geom_torsion_atom_site_label_2
_geom_torsion_atom_site_label_3
_geom_torsion_atom_site_label_4
_geom_torsion
_geom_torsion_site_symmetry_1
_geom_torsion_site_symmetry_2
_geom_torsion_site_symmetry_3
_geom_torsion_site_symmetry_4
_geom_torsion_publ_flag
O11 C12 C13 O14 -61.26(15) . . . . ?
O8 C9 C10 O11 53.29(12) . . . . ?
O8 C9 C10 C20 -128.23(13) . . . . ?
O2 C1 C18 O17 53.32(12) . . . . ?
O2 C1 C18 C30 -65.47(11) . . . . ?
O2 C3 C4 O5 -59.3(6) . . . . ?
O31 C30 C18 O17 142.86(10) . . . . ?
O31 C30 C18 C1 -94.26(12) . . . . ?
O22 C21 C9 O8 141.22(11) . . . . ?
O22 C21 C9 C10 -95.79(12) . . . . ?
N32 C33 C34 C35 -178.53(11) . . . . ?
N32 C33 C38 C37 178.41(11) . . . . ?
N32 C30 C18 O17 -40.32(12) . . . . ?
N32 C30 C18 C1 82.56(11) . . . . ?
N23 C24 C29 C28 -178.08(11) . . . . ?
N23 C24 C25 C26 179.47(13) . . . . ?
N23 C21 C9 O8 -42.07(12) . . . . ?
N23 C21 C9 C10 80.92(11) . . . . ?
O14 C15 C16 O17 69.79(14) . . . . ?
C33 N32 C30 O31 8.37(18) . . . . ?
C33 N32 C30 C18 -168.30(9) . . . . ?
C33 C34 C35 N36 0.2(2) . . . . ?
C33 C38 C37 N36 -0.2(2) . . . . ?
C1 O2 C3 C4 -172.3(3) . . . . ?
C1 O2 C3D C4D -158.46(17) . . . . ?
C30 N32 C33 C34 -179.17(11) . . . . ?
C30 N32 C33 C38 2.18(17) . . . . ?
C24 N23 C21 O22 2.85(19) . . . . ?
C24 N23 C21 C9 -173.64(10) . . . . ?
C24 C29 C28 N27 -1.8(2) . . . . ?
C24 C25 C26 N27 -1.1(3) . . . . ?
C21 N23 C24 C29 -21.35(18) . . . . ?
C21 N23 C24 C25 159.96(12) . . . . ?
C21 C9 C10 O11 -65.54(11) . . . . ?
C21 C9 C10 C20 112.94(13) . . . . ?
C18 O17 C16 C15 173.73(9) . . . . ?
C34 C33 C38 C37 -0.24(18) . . . . ?
O5 C6 C7 O8 80.9(2) . . . . ?
O5 C6 O5D C4D 74.5(3) . . . . ?
C9 O8 C7 C6 165.79(9) . . . . ?
C38 C33 C34 C35 0.21(18) . . . . ?
C6 O5 C4 C3 -140.5(4) . . . . ?
C10 O11 C12 C13 -177.12(10) . . . . ?
C29 C24 C25 C26 0.7(2) . . . . ?
C15 O14 C13 C12 -138.93(13) . . . . ?
C16 O17 C18 C1 63.22(12) . . . . ?
C16 O17 C18 C30 -177.55(9) . . . . ?
C12 O11 C10 C9 176.03(10) . . . . ?
C12 O11 C10 C20 -2.39(18) . . . . ?
C28 N27 C26 C25 0.1(3) . . . . ?
C7 O8 C9 C21 179.62(9) . . . . ?
C7 O8 C9 C10 59.09(12) . . . . ?
C7 C6 O5D C4D 157.2(2) . . . . ?
C25 C24 C29 C28 0.61(18) . . . . ?
C3 O2 C1 C18 174.0(3) . . . . ?
C3 O2 C1 C19 -3.6(3) . . . . ?
C3 O2 C3D C4D -178(2) . . . . ?
C35 N36 C37 C38 0.6(2) . . . . ?
C37 N36 C35 C34 -0.6(2) . . . . ?
C19 C1 C18 O17 -129.02(13) . . . . ?
C19 C1 C18 C30 112.18(13) . . . . ?
C13 O14 C15 C16 177.32(12) . . . . ?
C26 N27 C28 C29 1.4(2) . . . . ?
C4 O5 C6 C7 172.5(3) . . . . ?
C4 O5 C6 O5D -80.6(4) . . . . ?
C1B C2B C3B C4B -178.6 . . . . ?
C1B C2B C7B C6B 178.6 . . . . ?
C2B C3B C4B C5B -0.2 . . . . ?
C3B C2B C7B C6B -0.3 . . . . ?
C3B C4B C5B C6B -0.1 . . . . ?
C4B C5B C6B C7B 0.1 . . . . ?
C5B C6B C7B C2B 0.1 . . . . ?
C7B C2B C3B C4B 0.4 . . . . ?
C1C C2C C7C C6C -178.5 . . . . ?
C1C C2C C3C C4C 178.5 . . . . ?
C2C C7C C6C C5C -0.2 . . . . ?
C7C C2C C3C C4C -0.2 . . . . ?
C7C C6C C5C C4C 0.0 . . . . ?
C6C C5C C4C C3C 0.1 . . . . ?
C5C C4C C3C C2C 0.1 . . . . ?
C3C C2C C7C C6C 0.3 . . . . ?
C3D O2 C1 C18 169.0(3) . . . . ?
C3D O2 C1 C19 -8.6(3) . . . . ?
C3D O2 C3 C4 -9.0(16) . . . . ?
C3D C4D O5D C6 -89.30(19) . . . . ?
C1A C2A C7A C6A -178.5 . . . . ?
C1A C2A C3A C4A 178.5 . . . . ?
C2A C7A C6A C5A -0.1 . . . . ?
C7A C2A C3A C4A -0.3 . . . . ?
C7A C6A C5A C4A -0.1 . . . . ?
C6A C5A C4A C3A 0.1 . . . . ?
C5A C4A C3A C2A 0.1 . . . . ?
C3A C2A C7A C6A 0.3 . . . . ?
O5D C6 C7 O8 49.93(15) . . . . ?
O5D C4D C3D O2 -65.0(3) . . . . ?

loop_
_exptl_crystal_face_index_h
_exptl_crystal_face_index_k
_exptl_crystal_face_index_l
_exptl_crystal_face_perp_dist
_exptl_oxdiff_crystal_face_indexfrac_h
_exptl_oxdiff_crystal_face_indexfrac_k
_exptl_oxdiff_crystal_face_indexfrac_l
_exptl_oxdiff_crystal_face_x
_exptl_oxdiff_crystal_face_y
_exptl_oxdiff_crystal_face_z
0 0 1 0.2869 -0.0007 0.0012 0.9994 -0.0192 -0.0568 0.0634
0 0 -1 0.2869 0.0007 -0.0012 -0.9994 0.0192 0.0568 -0.0634
1 1 -1 0.0656 1.0026 1.0003 -0.9972 0.1780 0.0657 -0.0042
-1 -1 1 0.0656 -1.0026 -1.0003 0.9972 -0.1780 -0.0657 0.0042
0 1 0 0.1679 0.0007 1.0002 -0.0001 0.0190 0.0571 0.0571
0 -1 0 0.1679 -0.0007 -1.0002 0.0001 -0.0190 -0.0571 -0.0571
-1 0 1 0.1240 -1.0019 -0.0000 0.9971 -0.1589 -0.0086 0.0613
-2 -1 1 0.1413 -2.0037 -1.0015 0.9949 -0.3177 -0.0176 0.0021
####################################################################### 
# 
# This file contains crystal structure data downloaded from the 
# Cambridge Structural Database (CSD) hosted by the Cambridge 
# Crystallographic Data Centre (CCDC).
# 
# Full information about CCDC data access policies and citation 
# guidelines are available at http://www.ccdc.cam.ac.uk/access/V1 
# 
# Audit and citation data items may have been added by the CCDC. 
# Please retain this information to preserve the provenance of 
# this file and to allow appropriate attribution of the data. 
# 
#######################################################################

data_macrocycle_4a
_database_code_depnum_ccdc_archive 'CCDC 1034977'
_audit_update_record             
;
2014-11-19 deposited with the CCDC.
2015-05-22 downloaded from the CCDC.
;
_audit_creation_date             2013-02-01
_audit_creation_method           
;
  Olex2 1.1
  (compiled 2011.11.01 svn.r2039, GUI svn.r3906)
;
_chemical_name_common            ?
_chemical_name_systematic        
;
 ? 
;
_chemical_formula_moiety         'C32 H30 F12 N2 O8, H2 O'
_chemical_formula_sum            'C32 H32 F12 N2 O9'
_chemical_formula_weight         816.60
_chemical_melting_point          ?
_chemical_oxdiff_formula         'C32 H30 F12 N2 O8'
loop_
_atom_type_symbol
_atom_type_description
_atom_type_scat_dispersion_real
_atom_type_scat_dispersion_imag
_atom_type_scat_source
C C 0.0033 0.0016 'International Tables Vol C Tables 4.2.6.8 and 6.1.1.4'
H H 0.0000 0.0000 'International Tables Vol C Tables 4.2.6.8 and 6.1.1.4'
F F 0.0171 0.0103 'International Tables Vol C Tables 4.2.6.8 and 6.1.1.4'
N N 0.0061 0.0033 'International Tables Vol C Tables 4.2.6.8 and 6.1.1.4'
O O 0.0106 0.0060 'International Tables Vol C Tables 4.2.6.8 and 6.1.1.4'

_space_group_crystal_system      monoclinic
_space_group_IT_number           14
_space_group_name_H-M_alt        'P 1 21/c 1'
_space_group_name_Hall           '-P 2ybc'
loop_
_space_group_symop_id
_space_group_symop_operation_xyz
1 'x, y, z'
2 '-x, y+1/2, -z+1/2'
3 '-x, -y, -z'
4 'x, -y-1/2, z-1/2'

_cell_length_a                   11.9175(4)
_cell_length_b                   19.0210(5)
_cell_length_c                   17.2260(6)
_cell_angle_alpha                90.00
_cell_angle_beta                 108.787(4)
_cell_angle_gamma                90.00
_cell_volume                     3696.8(2)
_cell_formula_units_Z            4
_cell_measurement_reflns_used    7290
_cell_measurement_temperature    119.9(3)
_cell_measurement_theta_max      28.1559
_cell_measurement_theta_min      3.2065
_exptl_absorpt_coefficient_mu    0.145
_exptl_absorpt_correction_T_max  1.00000
_exptl_absorpt_correction_T_min  0.97230
_exptl_absorpt_correction_type   multi-scan
_exptl_absorpt_process_details   
;
CrysAlisPro, Agilent Technologies,
Version 1.171.36.21 (release 14-08-2012 CrysAlis171 .NET)
(compiled Sep 14 2012,17:21:16)
Empirical absorption correction using spherical harmonics,
 implemented in SCALE3 ABSPACK scaling algorithm.
;
_exptl_crystal_colour            orange
_exptl_crystal_colour_primary    orange
_exptl_crystal_density_diffrn    1.467
_exptl_crystal_density_meas      ?
_exptl_crystal_density_method    'not measured'
_exptl_crystal_description       block
_exptl_crystal_F_000             1672
_exptl_crystal_size_max          0.265
_exptl_crystal_size_mid          0.213
_exptl_crystal_size_min          0.115
_exptl_special_details           
;
 ? 
;
_diffrn_reflns_av_R_equivalents  0.0267
_diffrn_reflns_av_unetI/netI     0.0356
_diffrn_reflns_limit_h_max       15
_diffrn_reflns_limit_h_min       -15
_diffrn_reflns_limit_k_max       24
_diffrn_reflns_limit_k_min       -20
_diffrn_reflns_limit_l_max       21
_diffrn_reflns_limit_l_min       -20
_diffrn_reflns_number            17106
_diffrn_reflns_theta_full        25.50
_diffrn_reflns_theta_max         28.22
_diffrn_reflns_theta_min         3.29
_diffrn_ambient_temperature      119.9(3)
_diffrn_detector_area_resol_mean 10.4679
_diffrn_measured_fraction_theta_full 0.9969
_diffrn_measured_fraction_theta_max 0.9734
_diffrn_measurement_details      
;
#__ type_ start__ end____ width___ exp.time_
  1 omega  -96.00  -70.00   1.0000   75.0000
omega____ theta____ kappa____ phi______ frames
    -      -11.2297 -178.0000 -150.0000 26

#__ type_ start__ end____ width___ exp.time_
  2 omega  -80.00  -30.00   1.0000   75.0000
omega____ theta____ kappa____ phi______ frames
    -       12.1672    0.0000  150.0000 50

#__ type_ start__ end____ width___ exp.time_
  3 omega   23.00  103.00   1.0000   75.0000
omega____ theta____ kappa____ phi______ frames
    -       12.1672    0.0000  150.0000 80

#__ type_ start__ end____ width___ exp.time_
  4 omega  -10.00   45.00   1.0000   75.0000
omega____ theta____ kappa____ phi______ frames
    -       12.1672   57.0000  -90.0000 55
;
_diffrn_measurement_device_type  'SuperNova, Dual, Cu at zero, Atlas'
_diffrn_measurement_method       '\w scans'
_diffrn_orient_matrix_UB_11      0.0517431000
_diffrn_orient_matrix_UB_12      0.0004817000
_diffrn_orient_matrix_UB_13      0.0348747000
_diffrn_orient_matrix_UB_21      -0.0104853000
_diffrn_orient_matrix_UB_22      -0.0354461000
_diffrn_orient_matrix_UB_23      0.0085228000
_diffrn_orient_matrix_UB_31      0.0341137000
_diffrn_orient_matrix_UB_32      -0.0115616000
_diffrn_orient_matrix_UB_33      -0.0245450000
_diffrn_radiation_monochromator  mirror
_diffrn_radiation_type           'Mo K\a'
_diffrn_radiation_wavelength     0.7107
_diffrn_source                   'SuperNova (Mo) X-ray Source'
_reflns_number_gt                5916
_reflns_number_total             7663
_reflns_odcompleteness_completeness 99.69
_reflns_odcompleteness_iscentric 1
_reflns_odcompleteness_theta     24.97
_reflns_threshold_expression     >2sigma(I)
_computing_cell_refinement       
;
CrysAlisPro, Agilent Technologies,
Version 1.171.36.21 (release 14-08-2012 CrysAlis171 .NET)
(compiled Sep 14 2012,17:21:16)
;
_computing_data_collection       
;
CrysAlisPro, Agilent Technologies,
Version 1.171.36.21 (release 14-08-2012 CrysAlis171 .NET)
(compiled Sep 14 2012,17:21:16)
;
_computing_data_reduction        
;
CrysAlisPro, Agilent Technologies,
Version 1.171.36.21 (release 14-08-2012 CrysAlis171 .NET)
(compiled Sep 14 2012,17:21:16)
;
_computing_molecular_graphics    
;
O. V. Dolomanov, L. J. Bourhis, R. J. Gildea, J. A. K. Howard and H. Puschmann,
OLEX2: a complete structure solution, refinement and analysis program.
J. Appl. Cryst. (2009). 42, 339-341.
;
_computing_publication_material  
;
O. V. Dolomanov, L. J. Bourhis, R. J. Gildea, J. A. K. Howard and H. Puschmann,
OLEX2: a complete structure solution, refinement and analysis program.
J. Appl. Cryst. (2009). 42, 339-341.
;
_computing_structure_refinement  
;
XL, G.M. Sheldrick, Acta Cryst.
(2008). A64, 112-122
;
_computing_structure_solution    'SHELXS-97 (Sheldrick, 2008)'
_refine_diff_density_max         0.616
_refine_diff_density_min         -0.450
_refine_diff_density_rms         0.052
_refine_ls_extinction_coef       ?
_refine_ls_extinction_method     none
_refine_ls_goodness_of_fit_ref   1.022
_refine_ls_hydrogen_treatment    mixed
_refine_ls_matrix_type           full
_refine_ls_number_parameters     519
_refine_ls_number_reflns         7663
_refine_ls_number_restraints     36
_refine_ls_R_factor_all          0.0679
_refine_ls_R_factor_gt           0.0505
_refine_ls_restrained_S_all      1.032
_refine_ls_shift/su_max          0.000
_refine_ls_shift/su_mean         0.000
_refine_ls_structure_factor_coef Fsqd
_refine_ls_weighting_details     
'calc w=1/[\s^2^(Fo^2^)+(0.0558P)^2^+2.7422P] where P=(Fo^2^+2Fc^2^)/3'
_refine_ls_weighting_scheme      calc
_refine_ls_wR_factor_gt          0.1211
_refine_ls_wR_factor_ref         0.1330
_refine_special_details          
;


One of the CF~3~group is disordered and was refined using two components
.the one witrh the smaller occupancy was refined 
isotropically. Geometrical restrains (bond, angles) were applied as well as
 restrains on the anisotropic displacement parameters.
 Refinement of F^2^ against ALL reflections.  The weighted R-factor wR and 
 goodness of fit S are based on F^2^, conventional R-factors R are based 
 on F, with F set to zero for negative F^2^. The threshold expression of 
 F^2^ > 2sigma(F^2^) is used only for calculating R-factors(gt) etc. and is 
 not relevant to the choice of reflections for refinement.  R-factors based 
 on F^2^ are statistically about twice as large as those based on F, and R- 
 factors based on ALL data will be even larger. 
;
_atom_sites_solution_hydrogens   geom
_atom_sites_solution_primary     direct
_atom_sites_solution_secondary   difmap
loop_
_atom_site_label
_atom_site_type_symbol
_atom_site_fract_x
_atom_site_fract_y
_atom_site_fract_z
_atom_site_U_iso_or_equiv
_atom_site_adp_type
_atom_site_occupancy
_atom_site_symmetry_multiplicity
_atom_site_calc_flag
_atom_site_refinement_flags
_atom_site_disorder_assembly
_atom_site_disorder_group
O15 O 0.32706(12) 0.39428(7) 0.01873(8) 0.0231(3) Uani 1 1 d . . .
OW1 O 0.51931(13) 0.32148(8) 0.15001(10) 0.0236(3) Uani 1 1 d . . .
HW1A H 0.491(2) 0.3243(13) 0.1883(17) 0.035 Uiso 1 1 d . . .
HW1B H 0.466(2) 0.3400(14) 0.1110(17) 0.035 Uiso 1 1 d . . .
O18 O 0.34284(11) 0.24289(7) 0.00849(8) 0.0217(3) Uani 1 1 d . . .
O9 O 0.58325(13) 0.43306(7) 0.28512(8) 0.0253(3) Uani 1 1 d . . .
O6 O 0.40998(13) 0.32337(7) 0.27720(8) 0.0271(3) Uani 1 1 d . . .
O35 O 0.44034(12) 0.07120(7) 0.04096(9) 0.0276(3) Uani 1 1 d . . .
O12 O 0.47678(12) 0.49250(7) 0.12785(8) 0.0235(3) Uani 1 1 d . . .
O3 O 0.33572(12) 0.20849(8) 0.16629(8) 0.0252(3) Uani 1 1 d . . .
F48 F 0.88885(12) 0.27840(8) 0.29800(9) 0.0440(4) Uani 1 1 d . . .
O22 O 0.78491(13) 0.53650(8) 0.22490(10) 0.0310(3) Uani 1 1 d . . .
N36 N 0.53352(14) 0.17253(9) 0.09916(10) 0.0224(4) Uani 1 1 d . . .
H36 H 0.525(2) 0.2146(13) 0.1116(14) 0.027 Uiso 1 1 d . . .
F50 F 0.97282(13) 0.18478(9) 0.35797(8) 0.0482(4) Uani 1 1 d . . .
F31 F 0.75661(16) 0.28933(9) -0.09253(9) 0.0566(4) Uani 1 1 d . . .
N23 N 0.71981(16) 0.42327(9) 0.19372(11) 0.0269(4) Uani 1 1 d . . .
H23 H 0.663(2) 0.3964(13) 0.1904(15) 0.032 Uiso 1 1 d . . .
F49 F 1.03231(13) 0.23208(10) 0.26567(10) 0.0628(5) Uani 1 1 d . . .
C34 C 0.43781(16) 0.13345(10) 0.05711(11) 0.0196(4) Uani 1 1 d . . .
C2 C 0.26420(18) 0.17370(11) 0.09899(13) 0.0248(4) Uani 1 1 d . . .
C24 C 0.79394(18) 0.40133(11) 0.14909(13) 0.0266(4) Uani 1 1 d . . .
C37 C 0.65165(17) 0.14907(11) 0.13040(12) 0.0218(4) Uani 1 1 d . . .
C16 C 0.2676(2) 0.35317(11) -0.05149(13) 0.0306(5) Uani 1 1 d . . .
H16A H 0.3183 0.3470 -0.0852 0.037 Uiso 1 1 calc R . .
H16B H 0.1959 0.3770 -0.0840 0.037 Uiso 1 1 calc R . .
F52 F 1.10025(17) 0.45128(12) 0.04143(14) 0.0621(8) Uani 0.811(5) 1 d PDU A 2
C29 C 0.75396(19) 0.34710(11) 0.09254(13) 0.0264(4) Uani 1 1 d . . .
H29 H 0.6809 0.3263 0.0860 0.032 Uiso 1 1 calc R . .
C1 C 0.32019(17) 0.17357(10) 0.03164(12) 0.0212(4) Uani 1 1 d . . .
H1 H 0.2656 0.1503 -0.0166 0.025 Uiso 1 1 calc R . .
C21 C 0.71760(18) 0.48839(11) 0.22584(12) 0.0251(4) Uani 1 1 d . . .
C46 C 0.84951(18) 0.17286(11) 0.22082(12) 0.0264(4) Uani 1 1 d . . .
C41 C 0.73071(17) 0.19087(11) 0.19012(12) 0.0235(4) Uani 1 1 d . . .
H41 H 0.7035 0.2309 0.2093 0.028 Uiso 1 1 calc R . .
C5 C 0.3804(2) 0.25592(11) 0.30108(13) 0.0337(5) Uani 1 1 d . . .
H5A H 0.3511 0.2611 0.3472 0.040 Uiso 1 1 calc R . .
H5B H 0.4508 0.2267 0.3184 0.040 Uiso 1 1 calc R . .
C38 C 0.69272(18) 0.08846(11) 0.10321(14) 0.0291(5) Uani 1 1 d . . .
H38 H 0.6411 0.0597 0.0641 0.035 Uiso 1 1 calc R . .
C13 C 0.37005(19) 0.51325(11) 0.06579(13) 0.0288(5) Uani 1 1 d . . .
H13A H 0.3782 0.5607 0.0478 0.035 Uiso 1 1 calc R . .
H13B H 0.3045 0.5125 0.0876 0.035 Uiso 1 1 calc R . .
F45 F 0.81015(19) -0.05251(9) 0.12868(15) 0.0871(7) Uani 1 1 d . . .
C10 C 0.61573(18) 0.49951(10) 0.26082(13) 0.0248(4) Uani 1 1 d . . .
H10 H 0.6427 0.5303 0.3089 0.030 Uiso 1 1 calc R . .
C11 C 0.51271(18) 0.53386(10) 0.19663(12) 0.0237(4) Uani 1 1 d . . .
C4 C 0.2881(2) 0.22098(12) 0.23179(14) 0.0321(5) Uani 1 1 d . . .
H4A H 0.2647 0.1768 0.2501 0.039 Uiso 1 1 calc R . .
H4B H 0.2186 0.2508 0.2127 0.039 Uiso 1 1 calc R . .
C7 C 0.4662(2) 0.36606(12) 0.34713(13) 0.0323(5) Uani 1 1 d . . .
H7A H 0.5406 0.3447 0.3793 0.039 Uiso 1 1 calc R . .
H7B H 0.4158 0.3695 0.3814 0.039 Uiso 1 1 calc R . .
C17 C 0.23702(19) 0.28286(11) -0.02443(15) 0.0325(5) Uani 1 1 d . . .
H17A H 0.1985 0.2890 0.0169 0.039 Uiso 1 1 calc R . .
H17B H 0.1828 0.2582 -0.0707 0.039 Uiso 1 1 calc R . .
C8 C 0.4888(2) 0.43784(11) 0.31995(14) 0.0310(5) Uani 1 1 d . . .
H8A H 0.4177 0.4558 0.2794 0.037 Uiso 1 1 calc R . .
H8B H 0.5109 0.4698 0.3663 0.037 Uiso 1 1 calc R . .
F44 F 0.82244(17) 0.00256(11) 0.02549(14) 0.0792(6) Uani 1 1 d . . .
C47 C 0.93434(19) 0.21745(13) 0.28466(14) 0.0337(5) Uani 1 1 d . . .
F33 F 0.67667(18) 0.23905(11) -0.01444(11) 0.0778(7) Uani 1 1 d . . .
C40 C 0.89216(19) 0.11276(12) 0.19404(14) 0.0327(5) Uani 1 1 d . . .
H40 H 0.9719 0.1006 0.2148 0.039 Uiso 1 1 calc R . .
C14 C 0.3460(2) 0.46376(11) -0.00484(13) 0.0296(5) Uani 1 1 d . . .
H14A H 0.2765 0.4794 -0.0486 0.036 Uiso 1 1 calc R . .
H14B H 0.4127 0.4639 -0.0255 0.036 Uiso 1 1 calc R . .
C20 C 0.4638(2) 0.59401(12) 0.20808(15) 0.0323(5) Uani 1 1 d . . .
H20A H 0.3986 0.6118 0.1670 0.039 Uiso 1 1 calc R . .
H20B H 0.4948 0.6184 0.2572 0.039 Uiso 1 1 calc R . .
C39 C 0.81283(19) 0.07155(12) 0.13574(15) 0.0351(5) Uani 1 1 d . . .
C25 C 0.90332(19) 0.43215(13) 0.15840(16) 0.0367(5) Uani 1 1 d . . .
H25 H 0.9322 0.4678 0.1966 0.044 Uiso 1 1 calc R . .
F56 F 1.1007(3) 0.50404(17) 0.1518(3) 0.1097(19) Uani 0.811(5) 1 d PDU A 2
F43 F 0.97259(14) -0.00099(11) 0.13429(17) 0.1031(9) Uani 1 1 d . . .
F32 F 0.8545(2) 0.21470(10) -0.00618(13) 0.0890(7) Uani 1 1 d . . .
C28 C 0.8222(2) 0.32389(12) 0.04593(14) 0.0323(5) Uani 1 1 d . . .
C30 C 0.7785(2) 0.26652(13) -0.01555(15) 0.0387(6) Uani 1 1 d . . .
C26 C 0.9688(2) 0.40876(14) 0.10956(19) 0.0447(6) Uani 1 1 d . A .
C19 C 0.1605(2) 0.14421(14) 0.09108(16) 0.0413(6) Uani 1 1 d . . .
H19A H 0.1295 0.1460 0.1342 0.050 Uiso 1 1 calc R . .
H19B H 0.1187 0.1217 0.0424 0.050 Uiso 1 1 calc R . .
C27 C 0.9305(2) 0.35511(14) 0.05382(17) 0.0431(6) Uani 1 1 d . . .
H27 H 0.9761 0.3401 0.0222 0.052 Uiso 1 1 calc R . .
C42 C 0.8552(2) 0.00597(16) 0.1066(2) 0.0575(8) Uani 1 1 d . . .
F54 F 1.17682(18) 0.40235(17) 0.1546(2) 0.0851(11) Uani 0.811(5) 1 d PDU A 2
C51 C 1.0868(3) 0.44269(19) 0.1185(3) 0.0692(10) Uani 1 1 d DU . .
F55 F 1.1526(16) 0.4377(11) 0.2097(9) 0.134(5) Uiso 0.189(5) 1 d PD A 1
F57 F 1.085(2) 0.5098(9) 0.1186(16) 0.134(5) Uiso 0.189(5) 1 d PD A 1
F53 F 1.1659(16) 0.4081(10) 0.1057(13) 0.134(5) Uiso 0.189(5) 1 d PD A 1

loop_
_atom_site_aniso_label
_atom_site_aniso_U_11
_atom_site_aniso_U_22
_atom_site_aniso_U_33
_atom_site_aniso_U_23
_atom_site_aniso_U_13
_atom_site_aniso_U_12
O15 0.0258(7) 0.0217(7) 0.0206(7) 0.0006(5) 0.0057(6) -0.0010(6)
OW1 0.0228(7) 0.0266(8) 0.0221(7) -0.0024(6) 0.0083(6) -0.0002(6)
O18 0.0191(7) 0.0211(7) 0.0225(7) 0.0007(5) 0.0036(5) 0.0024(6)
O9 0.0295(8) 0.0221(7) 0.0257(7) 0.0000(6) 0.0108(6) -0.0004(6)
O6 0.0388(8) 0.0241(7) 0.0218(7) -0.0003(6) 0.0143(6) -0.0039(6)
O35 0.0223(7) 0.0209(7) 0.0361(8) -0.0006(6) 0.0045(6) 0.0002(6)
O12 0.0227(7) 0.0224(7) 0.0241(7) -0.0021(6) 0.0058(6) 0.0014(6)
O3 0.0240(7) 0.0312(8) 0.0238(7) -0.0041(6) 0.0123(6) -0.0044(6)
F48 0.0399(8) 0.0391(8) 0.0446(8) -0.0119(6) 0.0017(6) -0.0065(6)
O22 0.0280(8) 0.0262(8) 0.0399(9) -0.0030(7) 0.0125(7) -0.0046(7)
N36 0.0190(8) 0.0211(8) 0.0264(9) -0.0026(7) 0.0064(7) 0.0010(7)
F50 0.0394(8) 0.0624(10) 0.0315(7) 0.0000(7) -0.0042(6) 0.0028(7)
F31 0.0752(11) 0.0637(11) 0.0361(8) 0.0012(7) 0.0248(8) 0.0028(9)
N23 0.0224(9) 0.0234(9) 0.0368(10) -0.0017(8) 0.0122(8) -0.0016(7)
F49 0.0382(8) 0.0970(14) 0.0613(10) -0.0349(10) 0.0272(8) -0.0374(9)
C34 0.0187(9) 0.0230(10) 0.0170(9) 0.0025(7) 0.0055(7) 0.0000(8)
C2 0.0223(10) 0.0241(10) 0.0288(11) -0.0012(8) 0.0092(8) 0.0000(8)
C24 0.0240(10) 0.0241(10) 0.0333(11) 0.0040(9) 0.0114(9) 0.0042(9)
C37 0.0177(9) 0.0246(10) 0.0225(10) 0.0024(8) 0.0057(8) -0.0006(8)
C16 0.0317(11) 0.0254(11) 0.0268(11) -0.0007(9) -0.0016(9) 0.0038(9)
F52 0.0409(12) 0.0790(16) 0.0774(16) 0.0042(12) 0.0343(11) -0.0111(10)
C29 0.0257(10) 0.0241(10) 0.0310(11) 0.0044(9) 0.0112(9) 0.0019(9)
C1 0.0191(9) 0.0206(10) 0.0222(10) -0.0028(8) 0.0043(8) -0.0013(8)
C21 0.0225(10) 0.0249(10) 0.0251(10) -0.0004(8) 0.0040(8) -0.0002(9)
C46 0.0223(10) 0.0312(11) 0.0238(10) 0.0025(9) 0.0051(8) -0.0035(9)
C41 0.0233(10) 0.0245(10) 0.0242(10) 0.0000(8) 0.0097(8) -0.0009(8)
C5 0.0574(15) 0.0238(11) 0.0277(11) -0.0002(9) 0.0247(11) -0.0047(10)
C38 0.0216(10) 0.0278(11) 0.0350(12) -0.0039(9) 0.0052(9) 0.0003(9)
C13 0.0255(10) 0.0216(10) 0.0353(12) 0.0057(9) 0.0043(9) -0.0002(9)
F45 0.0812(14) 0.0334(10) 0.1286(19) -0.0200(11) 0.0085(13) 0.0104(9)
C10 0.0277(10) 0.0208(10) 0.0256(10) -0.0032(8) 0.0083(8) -0.0022(8)
C11 0.0257(10) 0.0220(10) 0.0262(10) -0.0016(8) 0.0124(8) -0.0038(8)
C4 0.0422(13) 0.0287(11) 0.0367(12) -0.0022(9) 0.0284(11) -0.0052(10)
C7 0.0471(14) 0.0315(12) 0.0216(10) -0.0029(9) 0.0155(10) -0.0057(10)
C17 0.0207(10) 0.0249(11) 0.0415(13) -0.0022(9) -0.0046(9) 0.0031(9)
C8 0.0423(13) 0.0261(11) 0.0313(12) -0.0050(9) 0.0213(10) -0.0019(10)
F44 0.0609(11) 0.0827(14) 0.0957(16) -0.0451(12) 0.0276(11) 0.0129(10)
C47 0.0240(11) 0.0440(14) 0.0321(12) -0.0040(10) 0.0079(9) -0.0056(10)
F33 0.0987(15) 0.0875(14) 0.0687(12) -0.0452(11) 0.0567(11) -0.0556(12)
C40 0.0184(10) 0.0346(12) 0.0408(13) 0.0005(10) 0.0035(9) 0.0013(9)
C14 0.0314(11) 0.0286(11) 0.0261(11) 0.0067(9) 0.0054(9) -0.0069(9)
C20 0.0347(12) 0.0262(11) 0.0356(12) -0.0035(9) 0.0108(10) 0.0019(10)
C39 0.0233(11) 0.0308(12) 0.0479(14) -0.0059(10) 0.0068(10) 0.0026(9)
C25 0.0247(11) 0.0312(12) 0.0546(15) -0.0058(11) 0.0134(11) -0.0008(10)
F56 0.079(2) 0.099(2) 0.192(5) -0.095(3) 0.101(3) -0.0686(18)
F43 0.0265(8) 0.0860(15) 0.170(2) -0.0746(15) -0.0062(11) 0.0198(9)
F32 0.1052(16) 0.0522(11) 0.0800(13) -0.0248(10) -0.0112(12) 0.0396(11)
C28 0.0353(12) 0.0282(11) 0.0374(12) 0.0054(9) 0.0172(10) 0.0042(10)
C30 0.0483(14) 0.0377(13) 0.0358(13) -0.0015(10) 0.0218(11) 0.0021(11)
C26 0.0289(12) 0.0409(14) 0.0708(18) -0.0072(13) 0.0253(13) -0.0019(11)
C19 0.0316(12) 0.0480(15) 0.0495(15) -0.0145(12) 0.0206(11) -0.0125(11)
C27 0.0390(13) 0.0414(14) 0.0595(17) -0.0028(12) 0.0306(13) 0.0032(11)
C42 0.0288(13) 0.0495(17) 0.081(2) -0.0291(16) -0.0005(14) 0.0074(12)
F54 0.0215(10) 0.127(2) 0.095(2) 0.0310(19) 0.0019(11) -0.0026(12)
C51 0.0452(17) 0.067(2) 0.110(3) -0.025(2) 0.045(2) -0.0078(16)

_geom_special_details            
;
 All esds (except the esd in the dihedral angle between two l.s. planes) 
 are estimated using the full covariance matrix.  The cell esds are taken 
 into account individually in the estimation of esds in distances, angles 
 and torsion angles; correlations between esds in cell parameters are only 
 used when they are defined by crystal symmetry.  An approximate (isotropic) 
 treatment of cell esds is used for estimating esds involving l.s. planes. 
;
loop_
_geom_bond_atom_site_label_1
_geom_bond_atom_site_label_2
_geom_bond_distance
_geom_bond_site_symmetry_2
_geom_bond_publ_flag
O15 C16 1.423(2) . ?
O15 C14 1.422(2) . ?
O18 C1 1.428(2) . ?
O18 C17 1.424(2) . ?
O9 C10 1.424(2) . ?
O9 C8 1.439(2) . ?
O6 C5 1.426(2) . ?
O6 C7 1.428(3) . ?
O35 C34 1.219(2) . ?
O12 C13 1.429(2) . ?
O12 C11 1.371(2) . ?
O3 C2 1.368(2) . ?
O3 C4 1.437(2) . ?
F48 C47 1.331(3) . ?
O22 C21 1.220(2) . ?
N36 C34 1.359(3) . ?
N36 C37 1.408(3) . ?
F50 C47 1.348(3) . ?
F31 C30 1.339(3) . ?
N23 C24 1.408(3) . ?
N23 C21 1.360(3) . ?
F49 C47 1.339(3) . ?
C34 C1 1.531(3) . ?
C2 C1 1.513(3) . ?
C2 C19 1.324(3) . ?
C24 C29 1.393(3) . ?
C24 C25 1.391(3) . ?
C37 C41 1.398(3) . ?
C37 C38 1.391(3) . ?
C16 C17 1.500(3) . ?
F52 C51 1.397(4) . ?
C29 C28 1.386(3) . ?
C21 C10 1.534(3) . ?
C46 C41 1.385(3) . ?
C46 C47 1.495(3) . ?
C46 C40 1.389(3) . ?
C5 C4 1.493(3) . ?
C38 C39 1.396(3) . ?
C13 C14 1.491(3) . ?
F45 C42 1.342(4) . ?
C10 C11 1.511(3) . ?
C11 C20 1.327(3) . ?
C7 C8 1.496(3) . ?
F44 C42 1.326(4) . ?
F33 C30 1.327(3) . ?
C40 C39 1.380(3) . ?
C39 C42 1.492(3) . ?
C25 C26 1.392(3) . ?
F56 C51 1.287(4) . ?
F43 C42 1.331(3) . ?
F32 C30 1.313(3) . ?
C28 C30 1.493(3) . ?
C28 C27 1.388(3) . ?
C26 C27 1.375(4) . ?
C26 C51 1.509(4) . ?
F54 C51 1.303(4) . ?
C51 F55 1.517(14) . ?
C51 F57 1.276(16) . ?
C51 F53 1.227(14) . ?

loop_
_geom_angle_atom_site_label_1
_geom_angle_atom_site_label_2
_geom_angle_atom_site_label_3
_geom_angle
_geom_angle_site_symmetry_1
_geom_angle_site_symmetry_3
_geom_angle_publ_flag
C14 O15 C16 110.46(15) . . ?
C17 O18 C1 112.41(15) . . ?
C10 O9 C8 112.94(15) . . ?
C5 O6 C7 111.16(15) . . ?
C11 O12 C13 116.30(15) . . ?
C2 O3 C4 116.72(16) . . ?
C34 N36 C37 126.49(18) . . ?
C21 N23 C24 126.13(19) . . ?
O35 C34 N36 125.10(18) . . ?
O35 C34 C1 120.42(17) . . ?
N36 C34 C1 114.46(17) . . ?
O3 C2 C1 110.02(16) . . ?
C19 C2 O3 126.8(2) . . ?
C19 C2 C1 123.2(2) . . ?
C29 C24 N23 117.89(19) . . ?
C25 C24 N23 122.8(2) . . ?
C25 C24 C29 119.31(19) . . ?
C41 C37 N36 117.06(18) . . ?
C38 C37 N36 123.42(18) . . ?
C38 C37 C41 119.49(18) . . ?
O15 C16 C17 109.28(17) . . ?
C28 C29 C24 120.6(2) . . ?
O18 C1 C34 107.60(15) . . ?
O18 C1 C2 112.47(15) . . ?
C2 C1 C34 111.73(16) . . ?
O22 C21 N23 125.34(19) . . ?
O22 C21 C10 120.57(18) . . ?
N23 C21 C10 114.00(17) . . ?
C41 C46 C47 120.42(19) . . ?
C41 C46 C40 121.00(19) . . ?
C40 C46 C47 118.57(19) . . ?
C46 C41 C37 120.27(19) . . ?
O6 C5 C4 110.91(18) . . ?
C37 C38 C39 118.8(2) . . ?
O12 C13 C14 109.07(17) . . ?
O9 C10 C21 108.52(16) . . ?
O9 C10 C11 111.43(16) . . ?
C11 C10 C21 109.36(16) . . ?
O12 C11 C10 109.78(16) . . ?
C20 C11 O12 126.4(2) . . ?
C20 C11 C10 123.80(19) . . ?
O3 C4 C5 109.00(17) . . ?
O6 C7 C8 109.75(17) . . ?
O18 C17 C16 109.09(17) . . ?
O9 C8 C7 108.47(17) . . ?
F48 C47 F50 105.92(18) . . ?
F48 C47 F49 107.3(2) . . ?
F48 C47 C46 113.87(18) . . ?
F50 C47 C46 111.89(19) . . ?
F49 C47 F50 105.32(18) . . ?
F49 C47 C46 111.99(18) . . ?
C39 C40 C46 118.10(19) . . ?
O15 C14 C13 111.12(17) . . ?
C38 C39 C42 118.2(2) . . ?
C40 C39 C38 122.3(2) . . ?
C40 C39 C42 119.5(2) . . ?
C24 C25 C26 118.9(2) . . ?
C29 C28 C30 120.5(2) . . ?
C29 C28 C27 120.5(2) . . ?
C27 C28 C30 118.9(2) . . ?
F31 C30 C28 112.2(2) . . ?
F33 C30 F31 104.7(2) . . ?
F33 C30 C28 112.89(19) . . ?
F32 C30 F31 105.8(2) . . ?
F32 C30 F33 107.5(2) . . ?
F32 C30 C28 113.1(2) . . ?
C25 C26 C51 119.1(2) . . ?
C27 C26 C25 122.3(2) . . ?
C27 C26 C51 118.5(2) . . ?
C26 C27 C28 118.4(2) . . ?
F45 C42 C39 112.8(3) . . ?
F44 C42 F45 104.4(2) . . ?
F44 C42 C39 112.2(3) . . ?
F44 C42 F43 107.0(3) . . ?
F43 C42 F45 106.6(3) . . ?
F43 C42 C39 113.2(2) . . ?
F52 C51 C26 110.0(3) . . ?
F56 C51 F52 106.3(3) . . ?
F56 C51 C26 114.5(3) . . ?
F56 C51 F54 110.7(4) . . ?
C26 C51 F55 103.5(8) . . ?
F54 C51 F52 101.2(3) . . ?
F54 C51 C26 113.2(3) . . ?
F57 C51 C26 114.3(13) . . ?
F57 C51 F55 93.7(13) . . ?
F53 C51 F56 124.8(10) . . ?
F53 C51 C26 119.8(10) . . ?
F53 C51 F55 88.9(11) . . ?
F53 C51 F57 123.5(16) . . ?

loop_
_geom_hbond_atom_site_label_D
_geom_hbond_atom_site_label_H
_geom_hbond_atom_site_label_A
_geom_hbond_distance_DH
_geom_hbond_distance_HA
_geom_hbond_distance_DA
_geom_hbond_angle_DHA
_geom_hbond_site_symmetry_A
OW1 HW1A O6 0.83(3) 2.06(3) 2.888(2) 174(2) .
N36 H36 OW1 0.84(2) 2.15(3) 2.986(2) 175(2) .
N23 H23 OW1 0.84(3) 2.16(3) 2.978(2) 165(2) .
####################################################################### 
# 
# This file contains crystal structure data downloaded from the 
# Cambridge Structural Database (CSD) hosted by the Cambridge 
# Crystallographic Data Centre (CCDC).
# 
# Full information about CCDC data access policies and citation 
# guidelines are available at http://www.ccdc.cam.ac.uk/access/V1 
# 
# Audit and citation data items may have been added by the CCDC. 
# Please retain this information to preserve the provenance of 
# this file and to allow appropriate attribution of the data. 
# 
#######################################################################

data_macrocycle_10o
_database_code_depnum_ccdc_archive 'CCDC 1034978'
_audit_update_record             
;
2014-11-19 deposited with the CCDC.
2015-05-22 downloaded from the CCDC.
;

_audit_creation_method           SHELXL-97
_chemical_name_systematic        
; 
 ? 
;
_chemical_name_common            ?
_chemical_melting_point          ?
_chemical_formula_moiety         'C44 H36 N4 O4, C H2 Cl2'
_chemical_formula_sum            'C45 H38 Cl2 N4 O4'
_chemical_formula_weight         769.69

loop_
_atom_type_symbol
_atom_type_description
_atom_type_scat_dispersion_real
_atom_type_scat_dispersion_imag
_atom_type_scat_source
C C 0.0181 0.0091 'International Tables Vol C Tables 4.2.6.8 and 6.1.1.4'
H H 0.0000 0.0000 'International Tables Vol C Tables 4.2.6.8 and 6.1.1.4'
Cl Cl 0.3639 0.7018 'International Tables Vol C Tables 4.2.6.8 and 6.1.1.4'
N N 0.0311 0.0180 'International Tables Vol C Tables 4.2.6.8 and 6.1.1.4'
O O 0.0492 0.0322 'International Tables Vol C Tables 4.2.6.8 and 6.1.1.4'

_symmetry_cell_setting           Triclinic
_symmetry_space_group_name_H-M   'P -1'
_symmetry_space_group_name_Hall  '-P 1'


loop_
_symmetry_equiv_pos_as_xyz
'x, y, z'
'-x, -y, -z'

_cell_length_a                   9.5715(3)
_cell_length_b                   18.5858(4)
_cell_length_c                   23.8686(8)
_cell_angle_alpha                67.485(3)
_cell_angle_beta                 81.597(3)
_cell_angle_gamma                88.411(2)
_cell_volume                     3878.5(2)
_cell_formula_units_Z            4
_cell_measurement_temperature    180(2)
_cell_measurement_reflns_used    10045
_cell_measurement_theta_min      3.8040
_cell_measurement_theta_max      72.5460

_exptl_crystal_description       prism
_exptl_crystal_colour            yellow
_exptl_crystal_size_max          0.2794
_exptl_crystal_size_mid          0.0670
_exptl_crystal_size_min          0.0464
_exptl_crystal_density_meas      ?
_exptl_crystal_density_diffrn    1.318
_exptl_crystal_density_method    'not measured'
_exptl_crystal_F_000             1608
_exptl_absorpt_coefficient_mu    1.904
_exptl_absorpt_correction_T_min  0.753
_exptl_absorpt_correction_T_max  0.928
_exptl_absorpt_correction_type   analytical
_exptl_absorpt_process_details   
;
CrysAlisPro, Agilent Technologies,
Version 1.171.36.28 (release 01-02-2013 CrysAlis171 .NET)
(compiled Feb  1 2013,16:14:44)
Analytical numeric absorption correction using a multifaceted crystal
			model based on expressions derived by R.C. Clark & J.S. Reid.
(Clark, R. C. & Reid, J. S. (1995). Acta Cryst. A51, 887-897)
;
_exptl_special_details           
; 
 ? 
;

_diffrn_ambient_temperature      180(2)
_diffrn_radiation_wavelength     1.54184
_diffrn_radiation_type           CuK\a
_diffrn_radiation_source         'SuperNova (Cu) X-ray Source'
_diffrn_radiation_monochromator  mirror
_diffrn_measurement_device_type  'SuperNova, Dual, Cu at zero, Atlas'
_diffrn_detector_area_resol_mean 10.4679
_diffrn_measurement_method       '\w scans'
_diffrn_reflns_number            27896
_diffrn_reflns_av_R_equivalents  0.0271
_diffrn_reflns_av_unetI/netI     0.0357
_diffrn_reflns_limit_h_min       -11
_diffrn_reflns_limit_h_max       11
_diffrn_reflns_limit_k_min       -22
_diffrn_reflns_limit_k_max       12
_diffrn_reflns_limit_l_min       -29
_diffrn_reflns_limit_l_max       26
_diffrn_reflns_theta_min         3.84
_diffrn_reflns_theta_max         72.55
_reflns_number_total             14967
_reflns_number_gt                11614
_reflns_threshold_expression     >2sigma(I)

_computing_data_collection       
;
CrysAlisPro, Agilent Technologies,
Version 1.171.36.28 (release 01-02-2013 CrysAlis171 .NET)
(compiled Feb  1 2013,16:14:44)
;
_computing_cell_refinement       
;
CrysAlisPro, Agilent Technologies,
Version 1.171.36.28 (release 01-02-2013 CrysAlis171 .NET)
(compiled Feb  1 2013,16:14:44)
;
_computing_data_reduction        
;
CrysAlisPro, Agilent Technologies,
Version 1.171.36.28 (release 01-02-2013 CrysAlis171 .NET)
(compiled Feb  1 2013,16:14:44)
;
_computing_structure_solution    'SHELXS-97 (Sheldrick, 2008)'
_computing_structure_refinement  'SHELXL-97 (Sheldrick, 2008)'
_computing_molecular_graphics    'Ortep 3 (Farrugia, 1997)'
_computing_publication_material  ShelX_Acta

_refine_special_details          
; 
 Refinement of F^2^ against ALL reflections.  The weighted R-factor wR and 
 goodness of fit S are based on F^2^, conventional R-factors R are based 
 on F, with F set to zero for negative F^2^. The threshold expression of 
 F^2^ > 2sigma(F^2^) is used only for calculating R-factors(gt) etc. and is 
 not relevant to the choice of reflections for refinement.  R-factors based 
 on F^2^ are statistically about twice as large as those based on F, and R- 
 factors based on ALL data will be even larger. 
;

_refine_ls_structure_factor_coef Fsqd
_refine_ls_matrix_type           full
_refine_ls_weighting_scheme      calc
_refine_ls_weighting_details     
'calc w=1/[\s^2^(Fo^2^)+(0.0650P)^2^+2.5950P] where P=(Fo^2^+2Fc^2^)/3'
_atom_sites_solution_primary     direct
_atom_sites_solution_secondary   difmap
_atom_sites_solution_hydrogens   geom
_refine_ls_hydrogen_treatment    mixed
_refine_ls_extinction_method     none
_refine_ls_extinction_coef       ?
_refine_ls_number_reflns         14967
_refine_ls_number_parameters     1003
_refine_ls_number_restraints     0
_refine_ls_R_factor_all          0.0710
_refine_ls_R_factor_gt           0.0540
_refine_ls_wR_factor_ref         0.1496
_refine_ls_wR_factor_gt          0.1355
_refine_ls_goodness_of_fit_ref   1.011
_refine_ls_restrained_S_all      1.011
_refine_ls_shift/su_max          0.001
_refine_ls_shift/su_mean         0.000

loop_
_atom_site_label
_atom_site_type_symbol
_atom_site_fract_x
_atom_site_fract_y
_atom_site_fract_z
_atom_site_U_iso_or_equiv
_atom_site_adp_type
_atom_site_occupancy
_atom_site_symmetry_multiplicity
_atom_site_calc_flag
_atom_site_refinement_flags
_atom_site_disorder_assembly
_atom_site_disorder_group
C2 C 0.5986(3) 0.88593(12) 0.18722(10) 0.0394(5) Uani 1 1 d . . .
C3 C 0.6825(3) 0.90968(14) 0.21978(12) 0.0488(7) Uani 1 1 d . . .
H3 H 0.7784 0.8951 0.2204 0.059 Uiso 1 1 calc R . .
C4 C 0.6242(4) 0.95593(15) 0.25212(12) 0.0554(8) Uani 1 1 d . . .
H4 H 0.6816 0.9713 0.2751 0.066 Uiso 1 1 calc R . .
C5 C 0.4884(4) 0.97883(15) 0.25108(12) 0.0527(7) Uani 1 1 d . . .
H5 H 0.4532 1.0106 0.2728 0.063 Uiso 1 1 calc R . .
C6 C 0.3982(3) 0.95623(14) 0.21827(11) 0.0450(6) Uani 1 1 d . . .
C7 C 0.4559(3) 0.90818(13) 0.18675(10) 0.0385(5) Uani 1 1 d . . .
C8 C 0.2562(3) 0.97816(16) 0.21447(12) 0.0527(7) Uani 1 1 d . . .
H8 H 0.2160 1.0105 0.2349 0.063 Uiso 1 1 calc R . .
C9 C 0.1761(3) 0.95381(17) 0.18212(12) 0.0524(7) Uani 1 1 d . . .
H9 H 0.0808 0.9691 0.1806 0.063 Uiso 1 1 calc R . .
C10 C 0.2319(3) 0.90620(15) 0.15063(12) 0.0456(6) Uani 1 1 d . . .
H10 H 0.1752 0.8900 0.1278 0.055 Uiso 1 1 calc R . .
C11 C 0.3696(3) 0.88368(13) 0.15353(10) 0.0384(5) Uani 1 1 d . . .
C13 C 0.5741(3) 0.81989(13) 0.12497(11) 0.0374(5) Uani 1 1 d . . .
C14 C 0.6343(3) 0.77487(13) 0.08590(12) 0.0390(5) Uani 1 1 d . . .
H14 H 0.7257 0.7521 0.0990 0.047 Uiso 1 1 calc R . .
C16 C 0.5500(3) 0.64437(13) 0.14539(11) 0.0432(6) Uani 1 1 d . . .
H16A H 0.5204 0.6544 0.1832 0.052 Uiso 1 1 calc R . .
H16B H 0.6488 0.6272 0.1451 0.052 Uiso 1 1 calc R . .
C17 C 0.4545(3) 0.58231(13) 0.14338(10) 0.0367(5) Uani 1 1 d . . .
C18 C 0.3433(3) 0.54961(14) 0.19058(11) 0.0435(6) Uani 1 1 d . . .
H18 H 0.3291 0.5664 0.2239 0.052 Uiso 1 1 calc R . .
C19 C 0.2530(3) 0.49334(15) 0.19008(12) 0.0468(6) Uani 1 1 d . . .
H19 H 0.1769 0.4721 0.2225 0.056 Uiso 1 1 calc R . .
C20 C 0.2740(3) 0.46803(14) 0.14207(12) 0.0434(6) Uani 1 1 d . . .
H20 H 0.2127 0.4290 0.1416 0.052 Uiso 1 1 calc R . .
C21 C 0.3842(3) 0.49968(13) 0.09488(11) 0.0369(5) Uani 1 1 d . . .
H21 H 0.3982 0.4820 0.0621 0.044 Uiso 1 1 calc R . .
C22 C 0.4752(2) 0.55701(12) 0.09447(10) 0.0333(5) Uani 1 1 d . . .
C23 C 0.5906(2) 0.59011(13) 0.04119(10) 0.0352(5) Uani 1 1 d . . .
H23A H 0.6594 0.6212 0.0505 0.042 Uiso 1 1 calc R . .
H23B H 0.6411 0.5476 0.0323 0.042 Uiso 1 1 calc R . .
C25 C 0.6141(2) 0.68151(13) -0.06276(10) 0.0326(5) Uani 1 1 d . . .
C26 C 0.7532(3) 0.68113(16) -0.07160(13) 0.0466(6) Uani 1 1 d . . .
H26A H 0.8022 0.6485 -0.0397 0.056 Uiso 1 1 calc R . .
H26B H 0.8046 0.7135 -0.1099 0.056 Uiso 1 1 calc R . .
C27 C 0.5296(2) 0.73174(12) -0.11169(10) 0.0315(5) Uani 1 1 d . . .
H27 H 0.5957 0.7701 -0.1458 0.038 Uiso 1 1 calc R . .
C28 C 0.4535(2) 0.68338(12) -0.13763(10) 0.0298(4) Uani 1 1 d . . .
C30 C 0.2576(2) 0.59491(12) -0.11867(10) 0.0329(5) Uani 1 1 d . . .
C31 C 0.1377(3) 0.55379(14) -0.08329(12) 0.0437(6) Uani 1 1 d . . .
H31 H 0.1015 0.5584 -0.0456 0.052 Uiso 1 1 calc R . .
C32 C 0.0695(3) 0.50456(16) -0.10423(14) 0.0523(7) Uani 1 1 d . . .
H32 H -0.0136 0.4759 -0.0801 0.063 Uiso 1 1 calc R . .
C33 C 0.1194(3) 0.49703(16) -0.15805(15) 0.0531(7) Uani 1 1 d . . .
H33 H 0.0716 0.4628 -0.1705 0.064 Uiso 1 1 calc R . .
C34 C 0.2416(3) 0.53958(14) -0.19570(12) 0.0418(6) Uani 1 1 d . . .
C35 C 0.3119(2) 0.58928(12) -0.17528(10) 0.0330(5) Uani 1 1 d . . .
C36 C 0.2998(3) 0.53507(17) -0.25220(14) 0.0504(7) Uani 1 1 d . . .
H36 H 0.2556 0.5019 -0.2668 0.061 Uiso 1 1 calc R . .
C37 C 0.4180(3) 0.57743(17) -0.28586(13) 0.0504(7) Uani 1 1 d . . .
H37 H 0.4549 0.5735 -0.3237 0.060 Uiso 1 1 calc R . .
C38 C 0.4873(3) 0.62719(15) -0.26570(11) 0.0419(5) Uani 1 1 d . . .
H38 H 0.5696 0.6565 -0.2900 0.050 Uiso 1 1 calc R . .
C39 C 0.4353(2) 0.63310(12) -0.21081(10) 0.0323(5) Uani 1 1 d . . .
C42 C 0.3758(3) 0.83920(13) -0.12968(11) 0.0415(6) Uani 1 1 d . . .
H42A H 0.3047 0.8209 -0.1479 0.050 Uiso 1 1 calc R . .
H42B H 0.4520 0.8684 -0.1630 0.050 Uiso 1 1 calc R . .
C43 C 0.3081(3) 0.89162(12) -0.09917(10) 0.0349(5) Uani 1 1 d . . .
C44 C 0.1659(3) 0.90887(14) -0.10191(12) 0.0441(6) Uani 1 1 d . . .
H44 H 0.1124 0.8857 -0.1215 0.053 Uiso 1 1 calc R . .
C45 C 0.1014(3) 0.95942(15) -0.07650(13) 0.0481(6) Uani 1 1 d . . .
H45 H 0.0045 0.9706 -0.0788 0.058 Uiso 1 1 calc R . .
C46 C 0.1779(3) 0.99327(15) -0.04799(12) 0.0449(6) Uani 1 1 d . . .
H46 H 0.1343 1.0283 -0.0309 0.054 Uiso 1 1 calc R . .
C47 C 0.3184(3) 0.97609(13) -0.04439(11) 0.0383(5) Uani 1 1 d . . .
H47 H 0.3706 0.9991 -0.0242 0.046 Uiso 1 1 calc R . .
C48 C 0.3852(2) 0.92562(12) -0.06977(10) 0.0319(5) Uani 1 1 d . . .
C49 C 0.5365(2) 0.90746(13) -0.06203(10) 0.0343(5) Uani 1 1 d . . .
H49A H 0.5799 0.8841 -0.0911 0.041 Uiso 1 1 calc R . .
H49B H 0.5914 0.9554 -0.0694 0.041 Uiso 1 1 calc R . .
C51 C 0.6596(2) 0.82690(13) 0.01908(11) 0.0365(5) Uani 1 1 d . . .
C52 C 0.7853(3) 0.84333(17) -0.01468(14) 0.0500(6) Uani 1 1 d . . .
H52A H 0.7941 0.8767 -0.0568 0.060 Uiso 1 1 calc R . .
H52B H 0.8671 0.8218 0.0031 0.060 Uiso 1 1 calc R . .
N1 N 0.6572(2) 0.84057(10) 0.15433(9) 0.0394(5) Uani 1 1 d . . .
N12 N 0.4353(2) 0.83693(12) 0.12413(10) 0.0417(5) Uani 1 1 d . . .
H12 H 0.391(3) 0.8225(17) 0.1046(14) 0.050 Uiso 1 1 d . . .
N29 N 0.3351(2) 0.64351(11) -0.10157(9) 0.0343(4) Uani 1 1 d . . .
H29 H 0.309(3) 0.6493(15) -0.0697(13) 0.041 Uiso 1 1 d . . .
N40 N 0.5054(2) 0.68167(10) -0.19010(8) 0.0321(4) Uani 1 1 d . . .
O15 O 0.53906(18) 0.71374(8) 0.09227(8) 0.0394(4) Uani 1 1 d . . .
O24 O 0.52546(16) 0.63892(9) -0.01091(7) 0.0340(3) Uani 1 1 d . . .
O41 O 0.43352(17) 0.77330(8) -0.08483(7) 0.0333(3) Uani 1 1 d . . .
O50 O 0.53354(17) 0.85322(9) 0.00005(7) 0.0371(4) Uani 1 1 d . . .
C2B C 0.8814(3) -0.05204(14) 0.66531(10) 0.0367(5) Uani 1 1 d . . .
C3B C 0.7471(3) -0.07456(16) 0.66359(12) 0.0432(6) Uani 1 1 d . . .
H3B H 0.6866 -0.0386 0.6390 0.052 Uiso 1 1 calc R . .
C4B C 0.7010(3) -0.15278(17) 0.69939(13) 0.0507(7) Uani 1 1 d . . .
H4B H 0.6076 -0.1687 0.6993 0.061 Uiso 1 1 calc R . .
C5B C 0.7870(3) -0.20576(16) 0.73392(12) 0.0488(6) Uani 1 1 d . . .
H5B H 0.7529 -0.2577 0.7573 0.059 Uiso 1 1 calc R . .
C6B C 0.9257(3) -0.18423(14) 0.73534(11) 0.0429(6) Uani 1 1 d . . .
C7B C 0.9732(3) -0.10544(13) 0.70047(10) 0.0345(5) Uani 1 1 d . . .
C8B C 1.0226(3) -0.23612(15) 0.76902(11) 0.0483(6) Uani 1 1 d . . .
H8B H 0.9938 -0.2888 0.7930 0.058 Uiso 1 1 calc R . .
C9B C 1.1561(3) -0.21163(15) 0.76759(12) 0.0499(7) Uani 1 1 d . . .
H9B H 1.2193 -0.2479 0.7901 0.060 Uiso 1 1 calc R . .
C10B C 1.2030(3) -0.13384(14) 0.73355(11) 0.0438(6) Uani 1 1 d . . .
H10B H 1.2963 -0.1178 0.7336 0.053 Uiso 1 1 calc R . .
C11B C 1.1121(3) -0.08086(13) 0.70004(10) 0.0353(5) Uani 1 1 d . . .
C13B C 1.0724(2) 0.04320(13) 0.63379(10) 0.0340(5) Uani 1 1 d . . .
C14B C 1.1229(3) 0.12605(13) 0.59310(11) 0.0374(5) Uani 1 1 d . . .
H14B H 1.2116 0.1379 0.6059 0.045 Uiso 1 1 calc R . .
C16B C 1.0171(3) 0.19725(15) 0.65196(11) 0.0461(6) Uani 1 1 d . . .
H16C H 1.1139 0.2098 0.6562 0.055 Uiso 1 1 calc R . .
H16D H 0.9798 0.1510 0.6885 0.055 Uiso 1 1 calc R . .
C17B C 0.9239(3) 0.26528(14) 0.64682(11) 0.0404(5) Uani 1 1 d . . .
C18B C 0.8042(3) 0.25541(18) 0.69007(12) 0.0523(7) Uani 1 1 d . . .
H18B H 0.7813 0.2055 0.7216 0.063 Uiso 1 1 calc R . .
C19B C 0.7180(3) 0.3169(2) 0.68795(15) 0.0611(8) Uani 1 1 d . . .
H19B H 0.6373 0.3094 0.7182 0.073 Uiso 1 1 calc R . .
C20B C 0.7492(3) 0.38956(19) 0.64167(15) 0.0590(8) Uani 1 1 d . . .
H20B H 0.6900 0.4320 0.6399 0.071 Uiso 1 1 calc R . .
C21B C 0.8666(3) 0.39984(16) 0.59840(13) 0.0477(6) Uani 1 1 d . . .
H21B H 0.8876 0.4498 0.5667 0.057 Uiso 1 1 calc R . .
C22B C 0.9553(3) 0.33879(14) 0.59997(11) 0.0385(5) Uani 1 1 d . . .
C23B C 1.0811(3) 0.35420(14) 0.55094(11) 0.0408(5) Uani 1 1 d . . .
H23C H 1.1281 0.4046 0.5431 0.049 Uiso 1 1 calc R . .
H23D H 1.1501 0.3125 0.5639 0.049 Uiso 1 1 calc R . .
C25B C 1.1302(3) 0.36747(14) 0.44651(11) 0.0428(6) Uani 1 1 d . . .
C26B C 1.2670(3) 0.37758(19) 0.44257(15) 0.0652(8) Uani 1 1 d . . .
H26C H 1.3059 0.3774 0.4770 0.078 Uiso 1 1 calc R . .
H26D H 1.3271 0.3850 0.4053 0.078 Uiso 1 1 calc R . .
C27B C 1.0600(3) 0.36970(13) 0.39326(11) 0.0428(6) Uani 1 1 d . . .
H27B H 1.1343 0.3679 0.3597 0.051 Uiso 1 1 calc R . .
C28B C 0.9782(3) 0.44371(13) 0.36879(10) 0.0369(5) Uani 1 1 d . . .
C30B C 0.9507(3) 0.56824(13) 0.30061(10) 0.0344(5) Uani 1 1 d . . .
C31B C 0.9967(3) 0.63012(14) 0.24668(11) 0.0448(6) Uani 1 1 d . . .
H31B H 1.0805 0.6267 0.2212 0.054 Uiso 1 1 calc R . .
C32B C 0.9178(4) 0.69845(16) 0.22983(13) 0.0564(7) Uani 1 1 d . . .
H32B H 0.9498 0.7408 0.1926 0.068 Uiso 1 1 calc R . .
C33B C 0.7980(3) 0.70562(15) 0.26502(13) 0.0531(7) Uani 1 1 d . . .
H33B H 0.7477 0.7526 0.2520 0.064 Uiso 1 1 calc R . .
C34B C 0.7474(3) 0.64428(14) 0.32055(12) 0.0441(6) Uani 1 1 d . . .
C35B C 0.8243(3) 0.57440(13) 0.33744(11) 0.0349(5) Uani 1 1 d . . .
C36B C 0.6237(3) 0.64761(18) 0.35969(15) 0.0585(8) Uani 1 1 d . . .
H36B H 0.5726 0.6943 0.3499 0.070 Uiso 1 1 calc R . .
C37B C 0.5771(3) 0.5848(2) 0.41122(17) 0.0661(9) Uani 1 1 d . . .
H37B H 0.4930 0.5882 0.4366 0.079 Uiso 1 1 calc R . .
C38B C 0.6505(3) 0.51473(18) 0.42790(15) 0.0587(8) Uani 1 1 d . . .
H38B H 0.6161 0.4710 0.4638 0.070 Uiso 1 1 calc R . .
C39B C 0.7729(3) 0.51085(14) 0.39131(11) 0.0403(5) Uani 1 1 d . . .
C42B C 0.9271(4) 0.28692(15) 0.36430(12) 0.0535(7) Uani 1 1 d . . .
H42C H 1.0112 0.2820 0.3366 0.064 Uiso 1 1 calc R . .
H42D H 0.8706 0.3301 0.3403 0.064 Uiso 1 1 calc R . .
C43B C 0.8399(3) 0.21190(15) 0.39122(11) 0.0453(6) Uani 1 1 d . . .
C44B C 0.7021(4) 0.2109(2) 0.37961(14) 0.0621(8) Uani 1 1 d . . .
H44B H 0.6631 0.2579 0.3549 0.074 Uiso 1 1 calc R . .
C45B C 0.6201(4) 0.1422(2) 0.40358(16) 0.0689(9) Uani 1 1 d . . .
H45B H 0.5260 0.1426 0.3951 0.083 Uiso 1 1 calc R . .
C46B C 0.6752(4) 0.0738(2) 0.43942(15) 0.0656(8) Uani 1 1 d . . .
H46B H 0.6197 0.0268 0.4559 0.079 Uiso 1 1 calc R . .
C47B C 0.8108(3) 0.07415(16) 0.45115(12) 0.0507(7) Uani 1 1 d . . .
H47B H 0.8482 0.0268 0.4762 0.061 Uiso 1 1 calc R . .
C48B C 0.8958(3) 0.14177(14) 0.42759(10) 0.0402(5) Uani 1 1 d . . .
C49B C 1.0414(3) 0.13786(14) 0.44291(11) 0.0417(6) Uani 1 1 d . . .
H49C H 1.0890 0.0921 0.4382 0.050 Uiso 1 1 calc R . .
H49D H 1.0973 0.1854 0.4152 0.050 Uiso 1 1 calc R . .
C51B C 1.1530(3) 0.13626(13) 0.52667(11) 0.0399(5) Uani 1 1 d . . .
C52B C 1.2817(3) 0.14695(18) 0.49593(15) 0.0617(8) Uani 1 1 d . . .
H52C H 1.2961 0.1522 0.4543 0.074 Uiso 1 1 calc R . .
H52D H 1.3602 0.1494 0.5154 0.074 Uiso 1 1 calc R . .
N1B N 0.9372(2) 0.02371(12) 0.63243(9) 0.0384(4) Uani 1 1 d . . .
H1B H 0.886(3) 0.0566(17) 0.6116(13) 0.046 Uiso 1 1 d . . .
N12B N 1.1597(2) -0.00348(11) 0.66511(9) 0.0361(4) Uani 1 1 d . . .
N29B N 1.0287(2) 0.49935(11) 0.31848(8) 0.0355(4) Uani 1 1 d . . .
N40B N 0.8547(2) 0.44491(12) 0.40466(10) 0.0450(5) Uani 1 1 d . . .
H40B H 0.832(3) 0.4065(18) 0.4387(14) 0.054 Uiso 1 1 d . . .
O15B O 1.02001(18) 0.18127(9) 0.59766(7) 0.0384(4) Uani 1 1 d . . .
O24B O 1.03113(18) 0.35614(10) 0.49642(7) 0.0412(4) Uani 1 1 d . . .
O41B O 0.9697(2) 0.30253(9) 0.41372(7) 0.0453(4) Uani 1 1 d . . .
O50B O 1.03043(18) 0.13141(9) 0.50554(7) 0.0389(4) Uani 1 1 d . . .
C53 C 0.2225(3) 0.70911(19) 0.04453(14) 0.0547(7) Uani 1 1 d . . .
H53A H 0.2431 0.6589 0.0765 0.066 Uiso 1 1 calc R . .
H53B H 0.3124 0.7321 0.0179 0.066 Uiso 1 1 calc R . .
Cl54 Cl 0.10361(8) 0.69248(4) 0.00028(4) 0.05877(19) Uani 1 1 d . . .
Cl55 Cl 0.15107(10) 0.77163(7) 0.07880(5) 0.0885(3) Uani 1 1 d . . .
C53B C 0.7236(3) 0.2238(2) 0.53968(15) 0.0673(9) Uani 1 1 d . . .
H53C H 0.7754 0.2033 0.5102 0.081 Uiso 1 1 calc R . .
H53D H 0.7940 0.2487 0.5537 0.081 Uiso 1 1 calc R . .
Cl1 Cl 0.60951(9) 0.29437(5) 0.50195(4) 0.0744(3) Uani 1 1 d . . .
Cl2 Cl 0.64033(10) 0.14695(6) 0.60201(5) 0.0922(3) Uani 1 1 d . . .

loop_
_atom_site_aniso_label
_atom_site_aniso_U_11
_atom_site_aniso_U_22
_atom_site_aniso_U_33
_atom_site_aniso_U_23
_atom_site_aniso_U_13
_atom_site_aniso_U_12
C2 0.0653(16) 0.0222(10) 0.0309(11) -0.0053(9) -0.0204(11) -0.0029(10)
C3 0.0761(19) 0.0314(12) 0.0428(14) -0.0109(11) -0.0289(13) -0.0025(12)
C4 0.097(2) 0.0350(13) 0.0375(14) -0.0117(11) -0.0249(14) -0.0125(14)
C5 0.090(2) 0.0360(13) 0.0334(13) -0.0147(11) -0.0086(13) -0.0072(14)
C6 0.0752(19) 0.0313(12) 0.0257(11) -0.0089(9) -0.0025(11) -0.0072(12)
C7 0.0623(16) 0.0260(11) 0.0235(10) -0.0038(8) -0.0097(10) -0.0050(10)
C8 0.078(2) 0.0444(15) 0.0341(13) -0.0173(11) 0.0023(13) 0.0011(14)
C9 0.0590(17) 0.0525(16) 0.0416(14) -0.0162(12) 0.0000(12) 0.0050(13)
C10 0.0544(15) 0.0445(14) 0.0383(13) -0.0159(11) -0.0078(11) 0.0002(12)
C11 0.0554(15) 0.0298(11) 0.0288(11) -0.0087(9) -0.0088(10) -0.0018(10)
C13 0.0528(14) 0.0248(11) 0.0375(12) -0.0098(9) -0.0214(11) 0.0023(10)
C14 0.0447(13) 0.0298(11) 0.0515(14) -0.0199(10) -0.0236(11) 0.0070(10)
C16 0.0682(17) 0.0299(12) 0.0380(13) -0.0144(10) -0.0250(12) 0.0084(11)
C17 0.0534(14) 0.0258(11) 0.0337(12) -0.0108(9) -0.0188(10) 0.0108(10)
C18 0.0621(16) 0.0372(13) 0.0328(12) -0.0138(10) -0.0136(11) 0.0144(11)
C19 0.0529(15) 0.0397(13) 0.0405(13) -0.0084(11) -0.0050(11) 0.0061(11)
C20 0.0466(14) 0.0328(12) 0.0510(15) -0.0143(11) -0.0130(11) 0.0030(10)
C21 0.0480(13) 0.0289(11) 0.0399(12) -0.0168(10) -0.0160(10) 0.0081(10)
C22 0.0445(13) 0.0241(10) 0.0343(11) -0.0111(9) -0.0171(10) 0.0103(9)
C23 0.0405(12) 0.0319(11) 0.0375(12) -0.0151(9) -0.0158(10) 0.0085(9)
C25 0.0379(12) 0.0305(11) 0.0353(11) -0.0190(9) -0.0053(9) -0.0014(9)
C26 0.0410(14) 0.0571(16) 0.0467(14) -0.0251(13) -0.0064(11) -0.0023(12)
C27 0.0398(12) 0.0259(10) 0.0306(11) -0.0132(9) -0.0034(9) -0.0033(9)
C28 0.0371(11) 0.0228(10) 0.0303(11) -0.0101(8) -0.0073(9) 0.0007(8)
C30 0.0362(11) 0.0254(10) 0.0389(12) -0.0119(9) -0.0123(9) 0.0020(9)
C31 0.0419(13) 0.0396(13) 0.0483(14) -0.0141(11) -0.0088(11) -0.0046(10)
C32 0.0438(14) 0.0464(15) 0.0662(18) -0.0189(13) -0.0116(13) -0.0116(12)
C33 0.0510(16) 0.0433(14) 0.076(2) -0.0278(14) -0.0275(14) -0.0039(12)
C34 0.0449(13) 0.0376(12) 0.0534(15) -0.0227(11) -0.0253(12) 0.0072(10)
C35 0.0379(12) 0.0273(10) 0.0385(12) -0.0139(9) -0.0179(10) 0.0078(9)
C36 0.0559(16) 0.0535(16) 0.0629(17) -0.0384(14) -0.0296(14) 0.0082(13)
C37 0.0606(17) 0.0613(17) 0.0473(15) -0.0368(13) -0.0202(13) 0.0111(14)
C38 0.0462(14) 0.0482(14) 0.0382(13) -0.0223(11) -0.0125(11) 0.0068(11)
C39 0.0386(12) 0.0282(10) 0.0359(11) -0.0154(9) -0.0154(9) 0.0075(9)
C42 0.0668(17) 0.0288(11) 0.0313(12) -0.0105(9) -0.0185(11) 0.0077(11)
C43 0.0492(13) 0.0234(10) 0.0307(11) -0.0066(9) -0.0120(10) 0.0004(9)
C44 0.0525(15) 0.0347(12) 0.0464(14) -0.0117(11) -0.0214(12) -0.0007(11)
C45 0.0404(14) 0.0416(14) 0.0577(16) -0.0135(12) -0.0092(12) 0.0039(11)
C46 0.0473(14) 0.0383(13) 0.0488(14) -0.0191(11) 0.0001(11) 0.0035(11)
C47 0.0457(13) 0.0319(12) 0.0392(12) -0.0160(10) -0.0049(10) -0.0022(10)
C48 0.0415(12) 0.0223(10) 0.0282(10) -0.0059(8) -0.0035(9) -0.0022(9)
C49 0.0403(12) 0.0284(11) 0.0330(11) -0.0107(9) -0.0039(9) -0.0031(9)
C51 0.0394(12) 0.0300(11) 0.0494(14) -0.0222(10) -0.0162(10) 0.0048(9)
C52 0.0380(14) 0.0554(16) 0.0647(18) -0.0296(14) -0.0144(12) 0.0043(12)
N1 0.0577(13) 0.0236(9) 0.0409(11) -0.0102(8) -0.0254(9) 0.0034(8)
N12 0.0508(12) 0.0423(11) 0.0444(12) -0.0252(9) -0.0219(10) 0.0040(9)
N29 0.0400(11) 0.0338(10) 0.0316(10) -0.0153(8) -0.0036(8) -0.0045(8)
N40 0.0381(10) 0.0293(9) 0.0309(9) -0.0130(7) -0.0071(8) 0.0006(8)
O15 0.0569(10) 0.0230(7) 0.0440(9) -0.0131(7) -0.0250(8) 0.0055(7)
O24 0.0357(8) 0.0326(8) 0.0321(8) -0.0091(6) -0.0089(6) 0.0011(6)
O41 0.0491(9) 0.0234(7) 0.0288(7) -0.0107(6) -0.0088(7) 0.0041(6)
O50 0.0361(8) 0.0379(8) 0.0345(8) -0.0096(7) -0.0087(7) 0.0026(7)
C2B 0.0425(13) 0.0401(12) 0.0312(11) -0.0182(10) -0.0031(10) -0.0020(10)
C3B 0.0416(13) 0.0507(15) 0.0419(13) -0.0229(12) -0.0052(11) -0.0008(11)
C4B 0.0443(14) 0.0607(17) 0.0535(16) -0.0331(14) 0.0081(12) -0.0158(13)
C5B 0.0589(16) 0.0412(14) 0.0450(14) -0.0191(12) 0.0062(12) -0.0105(12)
C6B 0.0611(16) 0.0380(13) 0.0317(12) -0.0188(10) 0.0034(11) -0.0056(11)
C7B 0.0478(13) 0.0328(11) 0.0258(10) -0.0151(9) -0.0036(9) -0.0002(10)
C8B 0.077(2) 0.0306(12) 0.0332(12) -0.0088(10) -0.0063(12) 0.0013(12)
C9B 0.080(2) 0.0324(13) 0.0390(13) -0.0108(10) -0.0221(13) 0.0106(13)
C10B 0.0600(16) 0.0348(12) 0.0411(13) -0.0147(10) -0.0219(12) 0.0079(11)
C11B 0.0517(14) 0.0306(11) 0.0273(10) -0.0127(9) -0.0121(10) 0.0024(10)
C13B 0.0409(12) 0.0320(11) 0.0311(11) -0.0125(9) -0.0109(9) 0.0012(9)
C14B 0.0392(12) 0.0285(11) 0.0444(13) -0.0116(10) -0.0128(10) 0.0019(9)
C16B 0.0667(17) 0.0392(13) 0.0324(12) -0.0107(10) -0.0159(12) 0.0039(12)
C17B 0.0535(15) 0.0401(13) 0.0325(12) -0.0171(10) -0.0130(11) 0.0018(11)
C18B 0.0647(18) 0.0575(17) 0.0376(14) -0.0214(12) -0.0057(12) -0.0054(14)
C19B 0.0547(17) 0.083(2) 0.0585(18) -0.0433(17) -0.0023(14) 0.0001(16)
C20B 0.0587(18) 0.0664(19) 0.074(2) -0.0476(17) -0.0232(16) 0.0159(15)
C21B 0.0578(16) 0.0440(14) 0.0517(15) -0.0254(12) -0.0212(13) 0.0070(12)
C22B 0.0490(14) 0.0373(12) 0.0367(12) -0.0189(10) -0.0164(10) 0.0015(10)
C23B 0.0483(14) 0.0354(12) 0.0396(13) -0.0128(10) -0.0128(11) -0.0015(10)
C25B 0.0530(15) 0.0313(12) 0.0381(13) -0.0085(10) -0.0027(11) 0.0097(11)
C26B 0.0547(18) 0.071(2) 0.0565(18) -0.0128(16) 0.0002(14) 0.0065(15)
C27B 0.0595(16) 0.0303(12) 0.0329(12) -0.0091(10) 0.0014(11) 0.0092(11)
C28B 0.0518(14) 0.0303(11) 0.0285(11) -0.0124(9) -0.0032(10) 0.0046(10)
C30B 0.0477(13) 0.0279(11) 0.0314(11) -0.0123(9) -0.0142(10) 0.0005(9)
C31B 0.0605(16) 0.0357(13) 0.0349(12) -0.0082(10) -0.0113(11) -0.0006(11)
C32B 0.082(2) 0.0343(14) 0.0430(15) -0.0002(11) -0.0197(15) -0.0007(13)
C33B 0.0709(19) 0.0354(13) 0.0565(17) -0.0138(12) -0.0335(15) 0.0151(13)
C34B 0.0516(15) 0.0373(13) 0.0513(15) -0.0195(11) -0.0264(12) 0.0094(11)
C35B 0.0440(13) 0.0306(11) 0.0373(12) -0.0171(9) -0.0173(10) 0.0046(9)
C36B 0.0525(17) 0.0539(17) 0.078(2) -0.0310(16) -0.0242(15) 0.0231(14)
C37B 0.0537(18) 0.066(2) 0.078(2) -0.0316(18) -0.0015(16) 0.0170(15)
C38B 0.0588(18) 0.0526(17) 0.0583(18) -0.0190(14) 0.0043(14) 0.0075(14)
C39B 0.0485(14) 0.0344(12) 0.0398(13) -0.0163(10) -0.0063(11) 0.0049(10)
C42B 0.098(2) 0.0341(13) 0.0313(12) -0.0131(10) -0.0201(13) 0.0154(14)
C43B 0.0711(18) 0.0408(13) 0.0324(12) -0.0217(10) -0.0148(12) 0.0174(12)
C44B 0.080(2) 0.071(2) 0.0497(16) -0.0348(15) -0.0271(15) 0.0336(18)
C45B 0.0527(18) 0.101(3) 0.069(2) -0.051(2) -0.0099(16) 0.0086(18)
C46B 0.070(2) 0.075(2) 0.0555(18) -0.0319(17) 0.0041(16) -0.0112(17)
C47B 0.0673(18) 0.0429(14) 0.0400(14) -0.0163(11) -0.0010(13) 0.0007(13)
C48B 0.0586(15) 0.0352(12) 0.0301(11) -0.0177(10) -0.0036(10) 0.0105(11)
C49B 0.0598(16) 0.0332(12) 0.0296(11) -0.0116(9) -0.0019(11) 0.0105(11)
C51B 0.0441(13) 0.0277(11) 0.0430(13) -0.0084(10) -0.0064(11) 0.0043(10)
C52B 0.0472(16) 0.0675(19) 0.0594(18) -0.0151(15) 0.0001(14) 0.0028(14)
N1B 0.0396(11) 0.0358(11) 0.0379(11) -0.0096(9) -0.0128(9) 0.0025(8)
N12B 0.0449(11) 0.0300(9) 0.0361(10) -0.0119(8) -0.0166(8) 0.0019(8)
N29B 0.0495(11) 0.0287(9) 0.0288(9) -0.0117(8) -0.0059(8) 0.0025(8)
N40B 0.0586(14) 0.0311(10) 0.0350(11) -0.0055(8) 0.0038(10) 0.0066(9)
O15B 0.0510(10) 0.0314(8) 0.0358(8) -0.0136(7) -0.0143(7) 0.0076(7)
O24B 0.0467(9) 0.0434(9) 0.0329(8) -0.0137(7) -0.0072(7) 0.0031(7)
O41B 0.0796(13) 0.0275(8) 0.0283(8) -0.0101(7) -0.0093(8) 0.0064(8)
O50B 0.0441(9) 0.0399(9) 0.0303(8) -0.0115(7) -0.0035(7) 0.0047(7)
C53 0.0529(16) 0.0671(19) 0.0493(16) -0.0269(14) -0.0121(13) 0.0092(14)
Cl54 0.0546(4) 0.0642(4) 0.0701(5) -0.0400(4) -0.0069(3) -0.0052(3)
Cl55 0.0675(5) 0.1308(9) 0.1121(8) -0.0961(7) -0.0131(5) 0.0058(5)
C53B 0.0541(18) 0.069(2) 0.0546(18) 0.0011(15) -0.0059(14) 0.0093(15)
Cl1 0.0677(5) 0.0506(4) 0.0877(6) -0.0110(4) -0.0042(4) 0.0188(4)
Cl2 0.0719(6) 0.0717(6) 0.0894(7) 0.0150(5) -0.0049(5) -0.0027(4)

_geom_special_details            
; 
 All esds (except the esd in the dihedral angle between two l.s. planes) 
 are estimated using the full covariance matrix.  The cell esds are taken 
 into account individually in the estimation of esds in distances, angles 
 and torsion angles; correlations between esds in cell parameters are only 
 used when they are defined by crystal symmetry.  An approximate (isotropic) 
 treatment of cell esds is used for estimating esds involving l.s. planes. 
;

loop_
_geom_bond_atom_site_label_1
_geom_bond_atom_site_label_2
_geom_bond_distance
_geom_bond_site_symmetry_2
_geom_bond_publ_flag
C2 C3 1.382(3) . ?
C2 N1 1.412(3) . ?
C2 C7 1.416(4) . ?
C3 C4 1.415(4) . ?
C3 H3 0.9500 . ?
C4 C5 1.358(5) . ?
C4 H4 0.9500 . ?
C5 C6 1.416(4) . ?
C5 H5 0.9500 . ?
C6 C8 1.413(4) . ?
C6 C7 1.427(3) . ?
C7 C11 1.417(3) . ?
C8 C9 1.359(4) . ?
C8 H8 0.9500 . ?
C9 C10 1.414(4) . ?
C9 H9 0.9500 . ?
C10 C11 1.375(4) . ?
C10 H10 0.9500 . ?
C11 N12 1.397(3) . ?
C13 N1 1.287(3) . ?
C13 N12 1.358(3) . ?
C13 C14 1.522(3) . ?
C14 O15 1.425(3) . ?
C14 C51 1.502(3) . ?
C14 H14 1.0000 . ?
C16 O15 1.435(3) . ?
C16 C17 1.511(3) . ?
C16 H16A 0.9900 . ?
C16 H16B 0.9900 . ?
C17 C18 1.390(4) . ?
C17 C22 1.404(3) . ?
C18 C19 1.379(4) . ?
C18 H18 0.9500 . ?
C19 C20 1.384(4) . ?
C19 H19 0.9500 . ?
C20 C21 1.381(4) . ?
C20 H20 0.9500 . ?
C21 C22 1.391(3) . ?
C21 H21 0.9500 . ?
C22 C23 1.498(3) . ?
C23 O24 1.446(3) . ?
C23 H23A 0.9900 . ?
C23 H23B 0.9900 . ?
C25 C26 1.318(3) . ?
C25 O24 1.363(3) . ?
C25 C27 1.513(3) . ?
C26 H26A 0.9500 . ?
C26 H26B 0.9500 . ?
C27 O41 1.422(3) . ?
C27 C28 1.522(3) . ?
C27 H27 1.0000 . ?
C28 N40 1.290(3) . ?
C28 N29 1.359(3) . ?
C30 C31 1.373(3) . ?
C30 N29 1.393(3) . ?
C30 C35 1.416(3) . ?
C31 C32 1.412(4) . ?
C31 H31 0.9500 . ?
C32 C33 1.361(4) . ?
C32 H32 0.9500 . ?
C33 C34 1.414(4) . ?
C33 H33 0.9500 . ?
C34 C36 1.415(4) . ?
C34 C35 1.421(3) . ?
C35 C39 1.418(3) . ?
C36 C37 1.358(4) . ?
C36 H36 0.9500 . ?
C37 C38 1.412(4) . ?
C37 H37 0.9500 . ?
C38 C39 1.376(3) . ?
C38 H38 0.9500 . ?
C39 N40 1.407(3) . ?
C42 O41 1.443(3) . ?
C42 C43 1.507(3) . ?
C42 H42A 0.9900 . ?
C42 H42B 0.9900 . ?
C43 C44 1.394(4) . ?
C43 C48 1.397(3) . ?
C44 C45 1.388(4) . ?
C44 H44 0.9500 . ?
C45 C46 1.376(4) . ?
C45 H45 0.9500 . ?
C46 C47 1.381(4) . ?
C46 H46 0.9500 . ?
C47 C48 1.394(3) . ?
C47 H47 0.9500 . ?
C48 C49 1.499(3) . ?
C49 O50 1.435(3) . ?
C49 H49A 0.9900 . ?
C49 H49B 0.9900 . ?
C51 C52 1.319(4) . ?
C51 O50 1.363(3) . ?
C52 H52A 0.9500 . ?
C52 H52B 0.9500 . ?
N12 H12 0.80(3) . ?
N29 H29 0.81(3) . ?
C2B C3B 1.374(3) . ?
C2B N1B 1.399(3) . ?
C2B C7B 1.411(3) . ?
C3B C4B 1.418(4) . ?
C3B H3B 0.9500 . ?
C4B C5B 1.363(4) . ?
C4B H4B 0.9500 . ?
C5B C6B 1.405(4) . ?
C5B H5B 0.9500 . ?
C6B C8B 1.418(4) . ?
C6B C7B 1.427(3) . ?
C7B C11B 1.416(3) . ?
C8B C9B 1.360(4) . ?
C8B H8B 0.9500 . ?
C9B C10B 1.408(4) . ?
C9B H9B 0.9500 . ?
C10B C11B 1.385(3) . ?
C10B H10B 0.9500 . ?
C11B N12B 1.406(3) . ?
C13B N12B 1.287(3) . ?
C13B N1B 1.361(3) . ?
C13B C14B 1.519(3) . ?
C14B O15B 1.426(3) . ?
C14B C51B 1.507(3) . ?
C14B H14B 1.0000 . ?
C16B O15B 1.433(3) . ?
C16B C17B 1.504(4) . ?
C16B H16C 0.9900 . ?
C16B H16D 0.9900 . ?
C17B C18B 1.390(4) . ?
C17B C22B 1.401(3) . ?
C18B C19B 1.380(4) . ?
C18B H18B 0.9500 . ?
C19B C20B 1.385(5) . ?
C19B H19B 0.9500 . ?
C20B C21B 1.373(4) . ?
C20B H20B 0.9500 . ?
C21B C22B 1.390(4) . ?
C21B H21B 0.9500 . ?
C22B C23B 1.501(4) . ?
C23B O24B 1.438(3) . ?
C23B H23C 0.9900 . ?
C23B H23D 0.9900 . ?
C25B C26B 1.312(4) . ?
C25B O24B 1.361(3) . ?
C25B C27B 1.509(4) . ?
C26B H26C 0.9500 . ?
C26B H26D 0.9500 . ?
C27B O41B 1.419(3) . ?
C27B C28B 1.518(3) . ?
C27B H27B 1.0000 . ?
C28B N29B 1.285(3) . ?
C28B N40B 1.359(3) . ?
C30B C31B 1.379(3) . ?
C30B N29B 1.414(3) . ?
C30B C35B 1.417(3) . ?
C31B C32B 1.410(4) . ?
C31B H31B 0.9500 . ?
C32B C33B 1.354(4) . ?
C32B H32B 0.9500 . ?
C33B C34B 1.406(4) . ?
C33B H33B 0.9500 . ?
C34B C36B 1.413(4) . ?
C34B C35B 1.422(3) . ?
C35B C39B 1.405(3) . ?
C36B C37B 1.358(5) . ?
C36B H36B 0.9500 . ?
C37B C38B 1.408(4) . ?
C37B H37B 0.9500 . ?
C38B C39B 1.373(4) . ?
C38B H38B 0.9500 . ?
C39B N40B 1.392(3) . ?
C42B O41B 1.432(3) . ?
C42B C43B 1.508(4) . ?
C42B H42C 0.9900 . ?
C42B H42D 0.9900 . ?
C43B C44B 1.389(4) . ?
C43B C48B 1.403(3) . ?
C44B C45B 1.393(5) . ?
C44B H44B 0.9500 . ?
C45B C46B 1.374(5) . ?
C45B H45B 0.9500 . ?
C46B C47B 1.368(5) . ?
C46B H46B 0.9500 . ?
C47B C48B 1.393(4) . ?
C47B H47B 0.9500 . ?
C48B C49B 1.485(4) . ?
C49B O50B 1.441(3) . ?
C49B H49C 0.9900 . ?
C49B H49D 0.9900 . ?
C51B C52B 1.317(4) . ?
C51B O50B 1.361(3) . ?
C52B H52C 0.9500 . ?
C52B H52D 0.9500 . ?
N1B H1B 0.83(3) . ?
N40B H40B 0.85(3) . ?
C53 Cl55 1.734(3) . ?
C53 Cl54 1.768(3) . ?
C53 H53A 0.9900 . ?
C53 H53B 0.9900 . ?
C53B Cl2 1.726(3) . ?
C53B Cl1 1.739(3) . ?
C53B H53C 0.9900 . ?
C53B H53D 0.9900 . ?

loop_
_geom_angle_atom_site_label_1
_geom_angle_atom_site_label_2
_geom_angle_atom_site_label_3
_geom_angle
_geom_angle_site_symmetry_1
_geom_angle_site_symmetry_3
_geom_angle_publ_flag
C3 C2 N1 119.3(2) . . ?
C3 C2 C7 119.6(2) . . ?
N1 C2 C7 121.1(2) . . ?
C2 C3 C4 119.3(3) . . ?
C2 C3 H3 120.3 . . ?
C4 C3 H3 120.3 . . ?
C5 C4 C3 121.6(3) . . ?
C5 C4 H4 119.2 . . ?
C3 C4 H4 119.2 . . ?
C4 C5 C6 121.2(3) . . ?
C4 C5 H5 119.4 . . ?
C6 C5 H5 119.4 . . ?
C8 C6 C5 124.7(3) . . ?
C8 C6 C7 118.2(2) . . ?
C5 C6 C7 117.2(3) . . ?
C2 C7 C11 119.7(2) . . ?
C2 C7 C6 121.0(2) . . ?
C11 C7 C6 119.3(2) . . ?
C9 C8 C6 121.2(3) . . ?
C9 C8 H8 119.4 . . ?
C6 C8 H8 119.4 . . ?
C8 C9 C10 121.3(3) . . ?
C8 C9 H9 119.3 . . ?
C10 C9 H9 119.3 . . ?
C11 C10 C9 119.0(3) . . ?
C11 C10 H10 120.5 . . ?
C9 C10 H10 120.5 . . ?
C10 C11 N12 123.7(2) . . ?
C10 C11 C7 121.1(2) . . ?
N12 C11 C7 115.2(2) . . ?
N1 C13 N12 125.4(2) . . ?
N1 C13 C14 118.7(2) . . ?
N12 C13 C14 115.90(19) . . ?
O15 C14 C51 107.00(18) . . ?
O15 C14 C13 111.1(2) . . ?
C51 C14 C13 111.19(18) . . ?
O15 C14 H14 109.2 . . ?
C51 C14 H14 109.2 . . ?
C13 C14 H14 109.2 . . ?
O15 C16 C17 107.55(18) . . ?
O15 C16 H16A 110.2 . . ?
C17 C16 H16A 110.2 . . ?
O15 C16 H16B 110.2 . . ?
C17 C16 H16B 110.2 . . ?
H16A C16 H16B 108.5 . . ?
C18 C17 C22 119.0(2) . . ?
C18 C17 C16 119.7(2) . . ?
C22 C17 C16 121.3(2) . . ?
C19 C18 C17 121.4(2) . . ?
C19 C18 H18 119.3 . . ?
C17 C18 H18 119.3 . . ?
C18 C19 C20 119.6(3) . . ?
C18 C19 H19 120.2 . . ?
C20 C19 H19 120.2 . . ?
C21 C20 C19 119.8(2) . . ?
C21 C20 H20 120.1 . . ?
C19 C20 H20 120.1 . . ?
C20 C21 C22 121.2(2) . . ?
C20 C21 H21 119.4 . . ?
C22 C21 H21 119.4 . . ?
C21 C22 C17 119.0(2) . . ?
C21 C22 C23 118.5(2) . . ?
C17 C22 C23 122.6(2) . . ?
O24 C23 C22 107.42(18) . . ?
O24 C23 H23A 110.2 . . ?
C22 C23 H23A 110.2 . . ?
O24 C23 H23B 110.2 . . ?
C22 C23 H23B 110.2 . . ?
H23A C23 H23B 108.5 . . ?
C26 C25 O24 127.2(2) . . ?
C26 C25 C27 122.7(2) . . ?
O24 C25 C27 110.07(18) . . ?
C25 C26 H26A 120.0 . . ?
C25 C26 H26B 120.0 . . ?
H26A C26 H26B 120.0 . . ?
O41 C27 C25 107.30(17) . . ?
O41 C27 C28 111.76(18) . . ?
C25 C27 C28 111.74(17) . . ?
O41 C27 H27 108.7 . . ?
C25 C27 H27 108.7 . . ?
C28 C27 H27 108.7 . . ?
N40 C28 N29 125.2(2) . . ?
N40 C28 C27 119.18(19) . . ?
N29 C28 C27 115.57(19) . . ?
C31 C30 N29 123.1(2) . . ?
C31 C30 C35 121.4(2) . . ?
N29 C30 C35 115.5(2) . . ?
C30 C31 C32 118.4(3) . . ?
C30 C31 H31 120.8 . . ?
C32 C31 H31 120.8 . . ?
C33 C32 C31 121.8(3) . . ?
C33 C32 H32 119.1 . . ?
C31 C32 H32 119.1 . . ?
C32 C33 C34 120.8(2) . . ?
C32 C33 H33 119.6 . . ?
C34 C33 H33 119.6 . . ?
C33 C34 C36 124.2(2) . . ?
C33 C34 C35 118.2(2) . . ?
C36 C34 C35 117.7(2) . . ?
C30 C35 C39 119.8(2) . . ?
C30 C35 C34 119.4(2) . . ?
C39 C35 C34 120.8(2) . . ?
C37 C36 C34 120.9(2) . . ?
C37 C36 H36 119.5 . . ?
C34 C36 H36 119.5 . . ?
C36 C37 C38 121.3(2) . . ?
C36 C37 H37 119.3 . . ?
C38 C37 H37 119.3 . . ?
C39 C38 C37 119.9(2) . . ?
C39 C38 H38 120.1 . . ?
C37 C38 H38 120.1 . . ?
C38 C39 N40 120.0(2) . . ?
C38 C39 C35 119.4(2) . . ?
N40 C39 C35 120.6(2) . . ?
O41 C42 C43 109.33(18) . . ?
O41 C42 H42A 109.8 . . ?
C43 C42 H42A 109.8 . . ?
O41 C42 H42B 109.8 . . ?
C43 C42 H42B 109.8 . . ?
H42A C42 H42B 108.3 . . ?
C44 C43 C48 118.9(2) . . ?
C44 C43 C42 119.4(2) . . ?
C48 C43 C42 121.7(2) . . ?
C45 C44 C43 121.0(2) . . ?
C45 C44 H44 119.5 . . ?
C43 C44 H44 119.5 . . ?
C46 C45 C44 120.0(2) . . ?
C46 C45 H45 120.0 . . ?
C44 C45 H45 120.0 . . ?
C45 C46 C47 119.6(2) . . ?
C45 C46 H46 120.2 . . ?
C47 C46 H46 120.2 . . ?
C46 C47 C48 121.2(2) . . ?
C46 C47 H47 119.4 . . ?
C48 C47 H47 119.4 . . ?
C47 C48 C43 119.3(2) . . ?
C47 C48 C49 118.2(2) . . ?
C43 C48 C49 122.5(2) . . ?
O50 C49 C48 105.73(17) . . ?
O50 C49 H49A 110.6 . . ?
C48 C49 H49A 110.6 . . ?
O50 C49 H49B 110.6 . . ?
C48 C49 H49B 110.6 . . ?
H49A C49 H49B 108.7 . . ?
C52 C51 O50 126.6(2) . . ?
C52 C51 C14 124.1(2) . . ?
O50 C51 C14 109.2(2) . . ?
C51 C52 H52A 120.0 . . ?
C51 C52 H52B 120.0 . . ?
H52A C52 H52B 120.0 . . ?
C13 N1 C2 116.7(2) . . ?
C13 N12 C11 121.9(2) . . ?
C13 N12 H12 120(2) . . ?
C11 N12 H12 118(2) . . ?
C28 N29 C30 121.7(2) . . ?
C28 N29 H29 118.1(19) . . ?
C30 N29 H29 120(2) . . ?
C28 N40 C39 117.16(19) . . ?
C14 O15 C16 112.99(17) . . ?
C25 O24 C23 116.76(17) . . ?
C27 O41 C42 112.97(17) . . ?
C51 O50 C49 117.59(18) . . ?
C3B C2B N1B 123.2(2) . . ?
C3B C2B C7B 121.2(2) . . ?
N1B C2B C7B 115.5(2) . . ?
C2B C3B C4B 118.3(3) . . ?
C2B C3B H3B 120.8 . . ?
C4B C3B H3B 120.8 . . ?
C5B C4B C3B 121.8(3) . . ?
C5B C4B H4B 119.1 . . ?
C3B C4B H4B 119.1 . . ?
C4B C5B C6B 120.7(2) . . ?
C4B C5B H5B 119.7 . . ?
C6B C5B H5B 119.7 . . ?
C5B C6B C8B 124.1(2) . . ?
C5B C6B C7B 118.3(2) . . ?
C8B C6B C7B 117.5(2) . . ?
C2B C7B C11B 119.8(2) . . ?
C2B C7B C6B 119.6(2) . . ?
C11B C7B C6B 120.6(2) . . ?
C9B C8B C6B 121.1(2) . . ?
C9B C8B H8B 119.5 . . ?
C6B C8B H8B 119.5 . . ?
C8B C9B C10B 121.5(2) . . ?
C8B C9B H9B 119.2 . . ?
C10B C9B H9B 119.2 . . ?
C11B C10B C9B 119.6(3) . . ?
C11B C10B H10B 120.2 . . ?
C9B C10B H10B 120.2 . . ?
C10B C11B N12B 119.6(2) . . ?
C10B C11B C7B 119.7(2) . . ?
N12B C11B C7B 120.7(2) . . ?
N12B C13B N1B 125.1(2) . . ?
N12B C13B C14B 118.6(2) . . ?
N1B C13B C14B 116.3(2) . . ?
O15B C14B C51B 107.33(18) . . ?
O15B C14B C13B 111.66(19) . . ?
C51B C14B C13B 111.20(19) . . ?
O15B C14B H14B 108.9 . . ?
C51B C14B H14B 108.9 . . ?
C13B C14B H14B 108.9 . . ?
O15B C16B C17B 108.34(19) . . ?
O15B C16B H16C 110.0 . . ?
C17B C16B H16C 110.0 . . ?
O15B C16B H16D 110.0 . . ?
C17B C16B H16D 110.0 . . ?
H16C C16B H16D 108.4 . . ?
C18B C17B C22B 119.0(2) . . ?
C18B C17B C16B 119.3(2) . . ?
C22B C17B C16B 121.7(2) . . ?
C19B C18B C17B 121.1(3) . . ?
C19B C18B H18B 119.5 . . ?
C17B C18B H18B 119.5 . . ?
C18B C19B C20B 119.9(3) . . ?
C18B C19B H19B 120.1 . . ?
C20B C19B H19B 120.1 . . ?
C21B C20B C19B 119.5(3) . . ?
C21B C20B H20B 120.2 . . ?
C19B C20B H20B 120.2 . . ?
C20B C21B C22B 121.5(3) . . ?
C20B C21B H21B 119.3 . . ?
C22B C21B H21B 119.3 . . ?
C21B C22B C17B 119.1(2) . . ?
C21B C22B C23B 118.5(2) . . ?
C17B C22B C23B 122.4(2) . . ?
O24B C23B C22B 107.45(19) . . ?
O24B C23B H23C 110.2 . . ?
C22B C23B H23C 110.2 . . ?
O24B C23B H23D 110.2 . . ?
C22B C23B H23D 110.2 . . ?
H23C C23B H23D 108.5 . . ?
C26B C25B O24B 126.9(3) . . ?
C26B C25B C27B 123.1(3) . . ?
O24B C25B C27B 110.0(2) . . ?
C25B C26B H26C 120.0 . . ?
C25B C26B H26D 120.0 . . ?
H26C C26B H26D 120.0 . . ?
O41B C27B C25B 107.93(19) . . ?
O41B C27B C28B 111.2(2) . . ?
C25B C27B C28B 111.1(2) . . ?
O41B C27B H27B 108.9 . . ?
C25B C27B H27B 108.9 . . ?
C28B C27B H27B 108.9 . . ?
N29B C28B N40B 125.4(2) . . ?
N29B C28B C27B 119.9(2) . . ?
N40B C28B C27B 114.6(2) . . ?
C31B C30B N29B 120.1(2) . . ?
C31B C30B C35B 119.2(2) . . ?
N29B C30B C35B 120.6(2) . . ?
C30B C31B C32B 119.3(3) . . ?
C30B C31B H31B 120.4 . . ?
C32B C31B H31B 120.4 . . ?
C33B C32B C31B 122.2(3) . . ?
C33B C32B H32B 118.9 . . ?
C31B C32B H32B 118.9 . . ?
C32B C33B C34B 120.6(2) . . ?
C32B C33B H33B 119.7 . . ?
C34B C33B H33B 119.7 . . ?
C33B C34B C36B 123.8(2) . . ?
C33B C34B C35B 117.8(3) . . ?
C36B C34B C35B 118.4(2) . . ?
C39B C35B C30B 120.0(2) . . ?
C39B C35B C34B 119.1(2) . . ?
C30B C35B C34B 120.9(2) . . ?
C37B C36B C34B 120.7(3) . . ?
C37B C36B H36B 119.6 . . ?
C34B C36B H36B 119.6 . . ?
C36B C37B C38B 121.5(3) . . ?
C36B C37B H37B 119.3 . . ?
C38B C37B H37B 119.3 . . ?
C39B C38B C37B 118.7(3) . . ?
C39B C38B H38B 120.6 . . ?
C37B C38B H38B 120.6 . . ?
C38B C39B N40B 123.0(2) . . ?
C38B C39B C35B 121.5(2) . . ?
N40B C39B C35B 115.4(2) . . ?
O41B C42B C43B 108.2(2) . . ?
O41B C42B H42C 110.1 . . ?
C43B C42B H42C 110.1 . . ?
O41B C42B H42D 110.1 . . ?
C43B C42B H42D 110.1 . . ?
H42C C42B H42D 108.4 . . ?
C44B C43B C48B 118.6(3) . . ?
C44B C43B C42B 120.2(3) . . ?
C48B C43B C42B 121.3(3) . . ?
C43B C44B C45B 121.1(3) . . ?
C43B C44B H44B 119.4 . . ?
C45B C44B H44B 119.4 . . ?
C46B C45B C44B 120.0(3) . . ?
C46B C45B H45B 120.0 . . ?
C44B C45B H45B 120.0 . . ?
C47B C46B C45B 119.3(3) . . ?
C47B C46B H46B 120.3 . . ?
C45B C46B H46B 120.3 . . ?
C46B C47B C48B 122.1(3) . . ?
C46B C47B H47B 119.0 . . ?
C48B C47B H47B 119.0 . . ?
C47B C48B C43B 118.9(3) . . ?
C47B C48B C49B 119.1(2) . . ?
C43B C48B C49B 122.0(2) . . ?
O50B C49B C48B 107.54(19) . . ?
O50B C49B H49C 110.2 . . ?
C48B C49B H49C 110.2 . . ?
O50B C49B H49D 110.2 . . ?
C48B C49B H49D 110.2 . . ?
H49C C49B H49D 108.5 . . ?
C52B C51B O50B 127.1(3) . . ?
C52B C51B C14B 122.7(3) . . ?
O50B C51B C14B 110.2(2) . . ?
C51B C52B H52C 120.0 . . ?
C51B C52B H52D 120.0 . . ?
H52C C52B H52D 120.0 . . ?
C13B N1B C2B 121.5(2) . . ?
C13B N1B H1B 120(2) . . ?
C2B N1B H1B 118(2) . . ?
C13B N12B C11B 117.4(2) . . ?
C28B N29B C30B 116.6(2) . . ?
C28B N40B C39B 121.7(2) . . ?
C28B N40B H40B 119(2) . . ?
C39B N40B H40B 119(2) . . ?
C14B O15B C16B 113.02(18) . . ?
C25B O24B C23B 116.8(2) . . ?
C27B O41B C42B 112.85(19) . . ?
C51B O50B C49B 117.08(19) . . ?
Cl55 C53 Cl54 110.50(16) . . ?
Cl55 C53 H53A 109.6 . . ?
Cl54 C53 H53A 109.6 . . ?
Cl55 C53 H53B 109.6 . . ?
Cl54 C53 H53B 109.6 . . ?
H53A C53 H53B 108.1 . . ?
Cl2 C53B Cl1 114.00(18) . . ?
Cl2 C53B H53C 108.8 . . ?
Cl1 C53B H53C 108.8 . . ?
Cl2 C53B H53D 108.8 . . ?
Cl1 C53B H53D 108.8 . . ?
H53C C53B H53D 107.6 . . ?

loop_
_geom_hbond_atom_site_label_D
_geom_hbond_atom_site_label_H
_geom_hbond_atom_site_label_A
_geom_hbond_distance_DH
_geom_hbond_distance_HA
_geom_hbond_distance_DA
_geom_hbond_angle_DHA
_geom_hbond_site_symmetry_A
N12 H12 Cl55 0.80(3) 2.74(3) 3.478(2) 155(3) .
N29 H29 Cl54 0.81(3) 2.70(3) 3.414(2) 148(2) .
N1B H1B Cl2 0.83(3) 2.84(3) 3.580(2) 151(2) .
N40B H40B Cl1 0.85(3) 2.84(3) 3.539(2) 141(3) .

_diffrn_measured_fraction_theta_max 0.972
_diffrn_reflns_theta_full        67.50
_diffrn_measured_fraction_theta_full 0.998
_refine_diff_density_max         1.277
_refine_diff_density_min         -1.022
_refine_diff_density_rms         0.047
